# Supplementary material for: A second triclinic polymorph of bis­(μ-N-nitroso-N-phenyl­hydroxy­laminato)-κ3 O,O′:O′;κ3 O′:O,O′-bis­[(N-nitroso-N-phenyl­hydroxy­laminato-κ2 O,O′)lead(II)]
Source: Acta Crystallogr Sect E Struct Rep Online. 2012 May 26;68(Pt 6):m791. doi: 10.1107/S1600536812021885 (PMC3379120; doi:10.1107/S1600536812021885)
Supplement: Supplementary file 1 [file e-68-0m791-sup1.cif]

##############################################################################
#                                                                            #
# This CIF contains the data in a paper accepted for publication in          #
# Acta Crystallographica Section E. It conforms to the requirements of       #
# Notes for Authors for Acta Crystallographica Section E, and has been       #
# peer reviewed under the auspices of the IUCr Commission on Journals.       #
#                                                                            #
# Full details of the Crystallographic Information File format               #
# are given in the paper "The Crystallographic Information File (CIF):       #
# a New Standard Archive File for Crystallography" by S. R. Hall, F. H.      #
# Allen and I. D. Brown [Acta Cryst. (1991), A47, 655-685].                  #
#                                                                            #
# The current version of the core CIF dictionary is obtainable from          #
# ftp://ftp.iucr.org/pub/cif_core.dic.                                       #
#                                                                            #
# Software is freely available for graphical display of the structure(s)     #
# in this CIF. For information consult the CIF software page                 #
# http://www.iucr.org/resources/cif/software.                                #
#                                                                            #
# This file may be used for bona fide research purposes within the           #
# scientific community so long as proper attribution is given to the journal # 
# article from which it was obtained.                                        #
#                                                                            #
##############################################################################
data_global
_audit_creation_method     SHELXL-97
_journal_date_recd_electronic     2012-05-01
_journal_date_accepted     2012-05-15
_journal_name_full     'Acta Crystallographica, Section E'
_journal_year     2012
_journal_volume     68
_journal_issue      6
_journal_page_first     m791
_journal_page_last     m791
_journal_paper_category     QM
_journal_paper_doi     10.1107/S1600536812021885
_journal_coeditor_code     LH5471
_publ_contact_author
;
     Dr. Seik Weng Ng
     Department of Chemistry
     University of Malaya
     50603 Kuala Lumpur
     Malaysia
;
_publ_contact_author_email     seikweng@um.edu.my
_publ_contact_author_fax     '03 7967 4193'
_publ_contact_author_phone     '03 7967 6778'
_publ_section_title
;\
A second triclinic polymorph of
bis(\m-<i>N</i>-nitroso-<i>N</i>-phenylhydroxylaminato)-\k^3^<i>O</i>,\
<i>O</i>':<i>O</i>';\k^3^<i>O</i>':<i>O</i>,<i>O</i>'-bis[(<i>N</i>-nitroso-\
<i>N</i>-phenylhydroxylaminato-\k^2^<i>O</i>,<i>O</i>')lead(II)]
;
loop_
    _publ_author_name
    _publ_author_address
    'Najafi, Ezzatollah'
;
Department of Chemistry
General Campus
Shahid Beheshti University
Tehran 1983963113
Iran
;
    'Amini, Mostafa M.'
;
Department of Chemistry
General Campus
Shahid Beheshti University
Tehran 1983963113
Iran
;
    'Ng, Seik Weng'
;
     Department of Chemistry
     University of Malaya
     50603 Kuala Lumpur
     Malaysia
     and
     Chemistry Department
     Faculty of Science
     King Abdulaziz University
     PO Box 80203 Jeddah
     Saudi Arabia
;
data_I
_audit_creation_method     SHELXL-97
_chemical_name_systematic
;
bis(\m-<i>N</i>-nitroso-<i>N</i>-phenylhydroxylaminato)-
\k^3^<i>O</i>,<i>O</i>':<i>O</i>';\k^3^<i>O</i>':<i>O</i>,<i>O</i>'-
bis[(<i>N</i>-nitroso-<i>N</i>-phenylhydroxylaminato-
\k^2^<i>O</i>,<i>O</i>')lead(II)]
;
_chemical_name_common     ?
_chemical_formula_moiety     'C24 H20 N8 O8 Pb2'
_chemical_formula_sum     'C24 H20 N8 O8 Pb2'
_chemical_formula_iupac     '[Pb2 (C6 H5 N2 O2)4]'
_chemical_formula_weight     962.86
_chemical_melting_point     ?
_symmetry_cell_setting     triclinic
_symmetry_space_group_name_H-M     'P -1'
_symmetry_space_group_name_Hall     '-P 1'
loop_
    _symmetry_equiv_pos_as_xyz
    'x, y, z'
    '-x, -y, -z'
_cell_length_a     8.7579(2)
_cell_length_b     10.6985(3)
_cell_length_c     15.3603(6)
_cell_angle_alpha     72.079(3)
_cell_angle_beta     77.582(3)
_cell_angle_gamma     86.538(2)
_cell_volume     1337.31(7)
_cell_formula_units_Z     2
_cell_measurement_reflns_used     11683
_cell_measurement_theta_min     2.3765
_cell_measurement_theta_max     27.5017
_cell_measurement_temperature     100(2)
_exptl_crystal_description     Prism
_exptl_crystal_colour     'Light brown'
_exptl_crystal_size_max     0.25
_exptl_crystal_size_mid     0.20
_exptl_crystal_size_min     0.15
_exptl_crystal_density_diffrn     2.391
_exptl_crystal_density_meas     ?
_exptl_crystal_density_method     'not measured'
_exptl_crystal_F_000     896
_exptl_absorpt_coefficient_mu     12.638
_exptl_absorpt_correction_type     multi-scan
_exptl_absorpt_process_details     '(CrysAlis PRO; Agilent, 2012)'
_exptl_absorpt_correction_T_min     0.1443
_exptl_absorpt_correction_T_max     0.2530
_diffrn_ambient_temperature     100(2)
_diffrn_radiation_type     MoK\a
_diffrn_radiation_wavelength     0.71073
_diffrn_radiation_source     'SuperNova (Mo) X-ray Source'
_diffrn_radiation_monochromator     Mirror
_diffrn_measurement_device_type
                  'Agilent SuperNova Dual diffractometer with an Atlas detector'
_diffrn_measurement_method     '\w scan'
_diffrn_detector_area_resol_mean     10.4041
_diffrn_reflns_number     20132
_diffrn_reflns_av_R_equivalents     0.0395
_diffrn_reflns_av_sigmaI/netI     0.0399
_diffrn_reflns_theta_min     2.38
_diffrn_reflns_theta_max     27.56
_diffrn_reflns_theta_full     27.56
_diffrn_measured_fraction_theta_max     0.999
_diffrn_measured_fraction_theta_full     0.999
_diffrn_reflns_limit_h_min     -11
_diffrn_reflns_limit_h_max     11
_diffrn_reflns_limit_k_min     -13
_diffrn_reflns_limit_k_max     13
_diffrn_reflns_limit_l_min     -19
_diffrn_reflns_limit_l_max     19
_diffrn_standards_number     0
_diffrn_standards_interval_count     0
_diffrn_standards_interval_time     0
_diffrn_standards_decay_%     0
_reflns_number_total     6173
_reflns_number_gt     5479
_reflns_threshold_expression     I>2\s(I)
_refine_ls_structure_factor_coef     Fsqd
_refine_ls_matrix_type     full
_refine_ls_R_factor_all     0.0287
_refine_ls_R_factor_gt     0.0239
_refine_ls_wR_factor_gt     0.0547
_refine_ls_wR_factor_ref     0.0572
_refine_ls_goodness_of_fit_ref     1.040
_refine_ls_restrained_S_all     1.040
_refine_ls_number_reflns     6173
_refine_ls_number_parameters     379
_refine_ls_number_restraints     0
_refine_ls_hydrogen_treatment     constr
_refine_ls_weighting_scheme     calc
_refine_ls_weighting_details
                 'calc w=1/[\s^2^(Fo^2^)+(0.0248P)^2^] where P=(Fo^2^+2Fc^2^)/3'
_atom_sites_solution_hydrogens     geom
_atom_sites_solution_primary     direct
_atom_sites_solution_secondary     difmap
_refine_ls_shift/su_max     0.001
_refine_ls_shift/su_mean     0.001
_refine_diff_density_max     0.784
_refine_diff_density_min     -1.671
_refine_ls_extinction_method     none
_refine_ls_extinction_coef     ?
loop_
    _atom_type_symbol
    _atom_type_description
    _atom_type_scat_dispersion_real
    _atom_type_scat_dispersion_imag
    _atom_type_scat_source
    'C' 'C' 0.0033 0.0016
                         'International Tables Vol C Tables 4.2.6.8 and 6.1.1.4'
    'H' 'H' 0.0000 0.0000
                         'International Tables Vol C Tables 4.2.6.8 and 6.1.1.4'
    'N' 'N' 0.0061 0.0033
                         'International Tables Vol C Tables 4.2.6.8 and 6.1.1.4'
    'O' 'O' 0.0106 0.0060
                         'International Tables Vol C Tables 4.2.6.8 and 6.1.1.4'
    'Pb' 'Pb' -3.3944 10.1111
                         'International Tables Vol C Tables 4.2.6.8 and 6.1.1.4'
_computing_data_collection     'CrysAlis PRO (Agilent, 2012)'
_computing_cell_refinement     'CrysAlis PRO (Agilent, 2012)'
_computing_data_reduction     'CrysAlis PRO (Agilent, 2012)'
_computing_structure_solution     'SHELXS97 (Sheldrick, 2008)'
_computing_structure_refinement     'SHELXL97 (Sheldrick, 2008)'
_computing_molecular_graphics     'X-SEED (Barbour, 2001)'
_computing_publication_material     'publCIF (Westrip, 2010)'
loop_
    _atom_site_type_symbol
    _atom_site_label
    _atom_site_fract_x
    _atom_site_fract_y
    _atom_site_fract_z
    _atom_site_U_iso_or_equiv
    _atom_site_adp_type
    _atom_site_calc_flag
    _atom_site_refinement_flags
    _atom_site_occupancy
    _atom_site_symmetry_multiplicity
    _atom_site_disorder_assembly
    _atom_site_disorder_group
    Pb Pb1 0.888148(16) 0.622909(14) 0.393469(10) 0.00983(5) Uani d . 1 1 . .
    Pb Pb2 0.471808(16) 0.531765(14) 0.351907(10) 0.01053(5) Uani d . 1 1 . .
    O O1 0.9179(3) 0.3990(3) 0.4962(2) 0.0156(6) Uani d . 1 1 . .
    O O2 0.7803(3) 0.4374(3) 0.3609(2) 0.0125(6) Uani d . 1 1 . .
    O O3 1.1137(3) 0.5409(3) 0.3170(2) 0.0129(6) Uani d . 1 1 . .
    O O4 1.0296(3) 0.7788(3) 0.2542(2) 0.0141(6) Uani d . 1 1 . .
    O O5 0.6877(3) 0.6768(3) 0.2704(2) 0.0133(6) Uani d . 1 1 . .
    O O6 0.5766(3) 0.5392(3) 0.1894(2) 0.0131(6) Uani d . 1 1 . .
    O O7 0.5208(3) 0.6402(3) 0.4582(2) 0.0139(6) Uani d . 1 1 . .
    O O8 0.3623(3) 0.7412(3) 0.3313(2) 0.0143(6) Uani d . 1 1 . .
    N N1 0.9072(4) 0.2972(3) 0.4689(2) 0.0140(7) Uani d . 1 1 . .
    N N2 0.8377(4) 0.3219(3) 0.3994(2) 0.0101(7) Uani d . 1 1 . .
    N N3 1.1933(4) 0.6107(3) 0.2353(2) 0.0115(7) Uani d . 1 1 . .
    N N4 1.1462(4) 0.7288(3) 0.2075(2) 0.0098(7) Uani d . 1 1 . .
    N N5 0.7635(4) 0.6830(3) 0.1859(2) 0.0127(7) Uani d . 1 1 . .
    N N6 0.7028(4) 0.6103(3) 0.1488(2) 0.0110(7) Uani d . 1 1 . .
    N N7 0.4850(4) 0.7643(3) 0.4436(2) 0.0131(7) Uani d . 1 1 . .
    N N8 0.4051(4) 0.8099(3) 0.3794(2) 0.0086(7) Uani d . 1 1 . .
    C C1 0.8242(4) 0.2155(4) 0.3612(3) 0.0112(8) Uani d . 1 1 . .
    C C2 0.9125(5) 0.1027(4) 0.3863(3) 0.0148(9) Uani d . 1 1 . .
    H H2 0.9813 0.0941 0.4279 0.018 Uiso calc R 1 1 . .
    C C3 0.8967(5) 0.0026(4) 0.3484(3) 0.0176(10) Uani d . 1 1 . .
    H H3 0.9558 -0.0755 0.3645 0.021 Uiso calc R 1 1 . .
    C C4 0.7972(5) 0.0148(4) 0.2881(3) 0.0171(9) Uani d . 1 1 . .
    H H4 0.7874 -0.0545 0.2631 0.021 Uiso calc R 1 1 . .
    C C5 0.7117(5) 0.1286(4) 0.2640(3) 0.0171(9) Uani d . 1 1 . .
    H H5 0.6422 0.1368 0.2228 0.020 Uiso calc R 1 1 . .
    C C6 0.7265(5) 0.2315(4) 0.2996(3) 0.0146(9) Uani d . 1 1 . .
    H H6 0.6703 0.3108 0.2816 0.018 Uiso calc R 1 1 . .
    C C7 1.2235(5) 0.8123(4) 0.1153(3) 0.0131(9) Uani d . 1 1 . .
    C C8 1.3608(5) 0.7689(4) 0.0693(3) 0.0166(9) Uani d . 1 1 . .
    H H8 1.4080 0.6888 0.0979 0.020 Uiso calc R 1 1 . .
    C C9 1.4266(5) 0.8479(4) -0.0206(3) 0.0195(10) Uani d . 1 1 . .
    H H9 1.5200 0.8210 -0.0544 0.023 Uiso calc R 1 1 . .
    C C10 1.3564(5) 0.9660(4) -0.0612(3) 0.0183(9) Uani d . 1 1 . .
    H H10 1.4008 1.0184 -0.1228 0.022 Uiso calc R 1 1 . .
    C C11 1.2230(5) 1.0060(4) -0.0118(3) 0.0192(10) Uani d . 1 1 . .
    H H11 1.1767 1.0872 -0.0392 0.023 Uiso calc R 1 1 . .
    C C12 1.1545(5) 0.9295(4) 0.0777(3) 0.0165(9) Uani d . 1 1 . .
    H H12 1.0625 0.9575 0.1120 0.020 Uiso calc R 1 1 . .
    C C13 0.7777(4) 0.6118(4) 0.0551(3) 0.0098(8) Uani d . 1 1 . .
    C C14 0.9238(5) 0.6690(4) 0.0137(3) 0.0149(9) Uani d . 1 1 . .
    H H14 0.9764 0.7090 0.0464 0.018 Uiso calc R 1 1 . .
    C C15 0.9922(5) 0.6669(4) -0.0762(3) 0.0165(9) Uani d . 1 1 . .
    H H15 1.0919 0.7065 -0.1055 0.020 Uiso calc R 1 1 . .
    C C16 0.9158(5) 0.6075(4) -0.1235(3) 0.0173(9) Uani d . 1 1 . .
    H H16 0.9637 0.6053 -0.1847 0.021 Uiso calc R 1 1 . .
    C C17 0.7699(5) 0.5515(4) -0.0815(3) 0.0159(9) Uani d . 1 1 . .
    H H17 0.7169 0.5121 -0.1144 0.019 Uiso calc R 1 1 . .
    C C18 0.7002(4) 0.5525(4) 0.0084(3) 0.0153(9) Uani d . 1 1 . .
    H H18 0.6005 0.5129 0.0376 0.018 Uiso calc R 1 1 . .
    C C19 0.3613(4) 0.9468(4) 0.3584(3) 0.0112(8) Uani d . 1 1 . .
    C C20 0.3630(4) 1.0144(4) 0.4218(3) 0.0143(9) Uani d . 1 1 . .
    H H20 0.3882 0.9716 0.4809 0.017 Uiso calc R 1 1 . .
    C C21 0.3265(5) 1.1477(4) 0.3959(3) 0.0192(10) Uani d . 1 1 . .
    H H21 0.3283 1.1967 0.4378 0.023 Uiso calc R 1 1 . .
    C C22 0.2877(5) 1.2099(4) 0.3100(3) 0.0191(10) Uani d . 1 1 . .
    H H22 0.2637 1.3009 0.2930 0.023 Uiso calc R 1 1 . .
    C C23 0.2842(5) 1.1385(4) 0.2494(3) 0.0176(9) Uani d . 1 1 . .
    H H23 0.2563 1.1805 0.1909 0.021 Uiso calc R 1 1 . .
    C C24 0.3211(4) 1.0058(4) 0.2730(3) 0.0135(9) Uani d . 1 1 . .
    H H24 0.3187 0.9567 0.2312 0.016 Uiso calc R 1 1 . .
loop_
    _atom_site_aniso_label
    _atom_site_aniso_U_11
    _atom_site_aniso_U_22
    _atom_site_aniso_U_33
    _atom_site_aniso_U_12
    _atom_site_aniso_U_13
    _atom_site_aniso_U_23
    Pb1 0.01166(8) 0.00969(8) 0.00971(9) 0.00014(6) -0.00231(6) -0.00513(6)
    Pb2 0.01357(8) 0.00947(8) 0.00833(9) -0.00020(6) -0.00354(6) -0.00146(6)
    O1 0.0233(16) 0.0126(15) 0.0133(16) -0.0039(12) -0.0048(13) -0.0059(13)
    O2 0.0136(14) 0.0086(14) 0.0169(16) 0.0002(11) -0.0055(12) -0.0046(12)
    O3 0.0163(14) 0.0095(14) 0.0110(15) 0.0033(11) -0.0009(12) -0.0023(12)
    O4 0.0136(14) 0.0115(15) 0.0166(16) 0.0057(11) 0.0004(12) -0.0068(13)
    O5 0.0178(15) 0.0141(15) 0.0081(15) -0.0011(12) -0.0022(12) -0.0036(12)
    O6 0.0125(14) 0.0143(15) 0.0122(15) -0.0021(12) -0.0020(12) -0.0035(13)
    O7 0.0194(15) 0.0101(15) 0.0114(15) 0.0023(12) -0.0045(12) -0.0018(12)
    O8 0.0198(15) 0.0112(15) 0.0168(16) 0.0026(12) -0.0108(13) -0.0068(13)
    N1 0.0156(17) 0.0156(19) 0.0114(18) -0.0043(14) -0.0009(15) -0.0052(15)
    N2 0.0120(16) 0.0084(17) 0.0102(17) 0.0012(13) -0.0048(14) -0.0016(14)
    N3 0.0143(17) 0.0085(17) 0.0107(18) 0.0027(13) -0.0031(14) -0.0015(14)
    N4 0.0078(15) 0.0116(17) 0.0108(18) 0.0015(13) -0.0038(13) -0.0036(14)
    N5 0.0167(17) 0.0119(18) 0.0103(18) -0.0026(14) -0.0027(14) -0.0040(15)
    N6 0.0113(16) 0.0089(17) 0.0134(18) 0.0012(13) -0.0034(14) -0.0038(15)
    N7 0.0133(17) 0.0120(18) 0.0113(18) -0.0002(14) -0.0011(14) -0.0006(15)
    N8 0.0115(16) 0.0092(17) 0.0062(17) 0.0006(13) -0.0027(13) -0.0035(14)
    C1 0.0119(19) 0.0065(19) 0.014(2) -0.0032(15) 0.0020(16) -0.0034(17)
    C2 0.012(2) 0.012(2) 0.019(2) 0.0002(16) -0.0025(17) -0.0047(18)
    C3 0.013(2) 0.008(2) 0.029(3) 0.0021(16) -0.0006(19) -0.0045(19)
    C4 0.017(2) 0.013(2) 0.023(2) -0.0019(17) 0.0011(19) -0.0111(19)
    C5 0.014(2) 0.019(2) 0.019(2) -0.0003(17) -0.0031(18) -0.0071(19)
    C6 0.014(2) 0.013(2) 0.017(2) 0.0007(16) -0.0037(17) -0.0043(18)
    C7 0.017(2) 0.013(2) 0.009(2) -0.0015(16) -0.0057(17) -0.0012(17)
    C8 0.018(2) 0.017(2) 0.015(2) 0.0029(18) -0.0051(18) -0.0048(19)
    C9 0.019(2) 0.020(2) 0.019(2) -0.0003(18) -0.0003(19) -0.008(2)
    C10 0.027(2) 0.015(2) 0.013(2) -0.0042(18) -0.0040(19) -0.0032(19)
    C11 0.026(2) 0.011(2) 0.020(2) 0.0025(18) -0.012(2) -0.0003(19)
    C12 0.018(2) 0.016(2) 0.016(2) 0.0017(17) -0.0047(18) -0.0039(19)
    C13 0.0126(19) 0.0095(19) 0.0068(19) 0.0035(15) -0.0044(16) -0.0009(16)
    C14 0.018(2) 0.014(2) 0.015(2) 0.0030(17) -0.0068(18) -0.0051(18)
    C15 0.015(2) 0.012(2) 0.017(2) -0.0001(17) 0.0002(18) 0.0003(18)
    C16 0.021(2) 0.016(2) 0.013(2) 0.0087(18) -0.0036(18) -0.0044(18)
    C17 0.022(2) 0.017(2) 0.012(2) 0.0042(18) -0.0071(18) -0.0058(18)
    C18 0.014(2) 0.014(2) 0.018(2) 0.0022(17) -0.0028(18) -0.0054(19)
    C19 0.0106(19) 0.008(2) 0.013(2) 0.0004(15) -0.0021(16) -0.0019(17)
    C20 0.0118(19) 0.017(2) 0.012(2) -0.0029(17) -0.0001(17) -0.0024(18)
    C21 0.015(2) 0.018(2) 0.026(3) -0.0024(18) -0.0021(19) -0.009(2)
    C22 0.015(2) 0.014(2) 0.026(3) 0.0024(17) -0.0041(19) -0.003(2)
    C23 0.018(2) 0.016(2) 0.016(2) 0.0034(18) -0.0040(18) -0.0015(19)
    C24 0.0130(19) 0.014(2) 0.014(2) 0.0016(16) -0.0029(17) -0.0064(18)
loop_
    _geom_bond_atom_site_label_1
    _geom_bond_atom_site_label_2
    _geom_bond_site_symmetry_2
    _geom_bond_distance
    _geom_bond_publ_flag
    Pb1 O1 . 2.464(3) yes
    Pb1 O1 2_766 2.599(3) yes
    Pb1 O2 . 2.475(3) yes
    Pb1 O3 . 2.341(3) yes
    Pb1 O4 . 2.410(3) yes
    Pb2 O5 . 2.385(3) yes
    Pb2 O6 . 2.446(3) yes
    Pb2 O7 . 2.393(3) yes
    Pb2 O7 2_666 2.943(3) yes
    Pb2 O8 . 2.340(3) yes
    O1 N1 . 1.297(4) ?
    O1 Pb1 2_766 2.599(3) ?
    O2 N2 . 1.316(4) ?
    O3 N3 . 1.315(4) ?
    O4 N4 . 1.303(4) ?
    O5 N5 . 1.308(4) ?
    O6 N6 . 1.304(4) ?
    O7 N7 . 1.306(4) ?
    O8 N8 . 1.308(4) ?
    N1 N2 . 1.291(5) ?
    N2 C1 . 1.452(5) ?
    N3 N4 . 1.277(4) ?
    N4 C7 . 1.464(5) ?
    N5 N6 . 1.290(5) ?
    N6 C13 . 1.444(5) ?
    N7 N8 . 1.289(5) ?
    N8 C19 . 1.446(5) ?
    C1 C6 . 1.375(6) ?
    C1 C2 . 1.390(5) ?
    C2 C3 . 1.393(6) ?
    C2 H2 . 0.9500 ?
    C3 C4 . 1.376(6) ?
    C3 H3 . 0.9500 ?
    C4 C5 . 1.383(6) ?
    C4 H4 . 0.9500 ?
    C5 C6 . 1.395(6) ?
    C5 H5 . 0.9500 ?
    C6 H6 . 0.9500 ?
    C7 C12 . 1.372(6) ?
    C7 C8 . 1.389(6) ?
    C8 C9 . 1.397(6) ?
    C8 H8 . 0.9500 ?
    C9 C10 . 1.396(6) ?
    C9 H9 . 0.9500 ?
    C10 C11 . 1.371(6) ?
    C10 H10 . 0.9500 ?
    C11 C12 . 1.390(6) ?
    C11 H11 . 0.9500 ?
    C12 H12 . 0.9500 ?
    C13 C18 . 1.385(5) ?
    C13 C14 . 1.386(6) ?
    C14 C15 . 1.388(6) ?
    C14 H14 . 0.9500 ?
    C15 C16 . 1.388(6) ?
    C15 H15 . 0.9500 ?
    C16 C17 . 1.381(6) ?
    C16 H16 . 0.9500 ?
    C17 C18 . 1.388(6) ?
    C17 H17 . 0.9500 ?
    C18 H18 . 0.9500 ?
    C19 C24 . 1.381(6) ?
    C19 C20 . 1.383(6) ?
    C20 C21 . 1.394(6) ?
    C20 H20 . 0.9500 ?
    C21 C22 . 1.387(6) ?
    C21 H21 . 0.9500 ?
    C22 C23 . 1.379(6) ?
    C22 H22 . 0.9500 ?
    C23 C24 . 1.389(6) ?
    C23 H23 . 0.9500 ?
    C24 H24 . 0.9500 ?
loop_
    _geom_angle_atom_site_label_1
    _geom_angle_atom_site_label_2
    _geom_angle_atom_site_label_3
    _geom_angle_site_symmetry_1
    _geom_angle_site_symmetry_3
    _geom_angle
    _geom_angle_publ_flag
    O3 Pb1 O4 . . 65.01(9) ?
    O3 Pb1 O1 . . 74.85(9) ?
    O4 Pb1 O1 . . 139.49(9) ?
    O3 Pb1 O2 . . 78.49(9) ?
    O4 Pb1 O2 . . 112.69(10) ?
    O1 Pb1 O2 . . 61.82(9) ?
    O3 Pb1 O1 . 2_766 76.97(10) ?
    O4 Pb1 O1 . 2_766 99.80(9) ?
    O1 Pb1 O1 . 2_766 64.69(11) ?
    O2 Pb1 O1 . 2_766 125.15(9) ?
    O8 Pb2 O5 . . 76.10(10) ?
    O8 Pb2 O7 . . 65.62(9) ?
    O5 Pb2 O7 . . 73.49(9) ?
    O8 Pb2 O6 . . 100.77(10) ?
    O5 Pb2 O6 . . 63.59(9) ?
    O7 Pb2 O6 . . 137.04(9) ?
    O8 Pb2 O7 . 2_666 119.66(9) ?
    O5 Pb2 O7 . 2_666 118.21(9) ?
    O7 Pb2 O7 . 2_666 64.60(10) ?
    O6 Pb2 O7 . 2_666 139.15(8) ?
    N1 O1 Pb1 . . 120.9(2) ?
    N1 O1 Pb1 . 2_766 115.5(2) ?
    Pb1 O1 Pb1 . 2_766 115.31(11) ?
    N2 O2 Pb1 . . 114.4(2) ?
    N3 O3 Pb1 . . 121.5(2) ?
    N4 O4 Pb1 . . 114.3(2) ?
    N5 O5 Pb2 . . 123.0(2) ?
    N6 O6 Pb2 . . 115.2(2) ?
    N7 O7 Pb2 . . 118.8(2) ?
    N8 O8 Pb2 . . 115.6(2) ?
    N2 N1 O1 . . 113.1(3) ?
    N1 N2 O2 . . 124.0(3) ?
    N1 N2 C1 . . 117.5(3) ?
    O2 N2 C1 . . 118.5(3) ?
    N4 N3 O3 . . 114.2(3) ?
    N3 N4 O4 . . 124.3(3) ?
    N3 N4 C7 . . 118.0(3) ?
    O4 N4 C7 . . 117.6(3) ?
    N6 N5 O5 . . 113.3(3) ?
    N5 N6 O6 . . 124.3(3) ?
    N5 N6 C13 . . 117.3(3) ?
    O6 N6 C13 . . 118.4(3) ?
    N8 N7 O7 . . 114.1(3) ?
    N7 N8 O8 . . 124.5(3) ?
    N7 N8 C19 . . 117.7(3) ?
    O8 N8 C19 . . 117.8(3) ?
    C6 C1 C2 . . 122.2(4) ?
    C6 C1 N2 . . 118.5(4) ?
    C2 C1 N2 . . 119.3(4) ?
    C1 C2 C3 . . 117.8(4) ?
    C1 C2 H2 . . 121.1 ?
    C3 C2 H2 . . 121.1 ?
    C4 C3 C2 . . 121.2(4) ?
    C4 C3 H3 . . 119.4 ?
    C2 C3 H3 . . 119.4 ?
    C3 C4 C5 . . 119.7(4) ?
    C3 C4 H4 . . 120.2 ?
    C5 C4 H4 . . 120.2 ?
    C4 C5 C6 . . 120.6(4) ?
    C4 C5 H5 . . 119.7 ?
    C6 C5 H5 . . 119.7 ?
    C1 C6 C5 . . 118.6(4) ?
    C1 C6 H6 . . 120.7 ?
    C5 C6 H6 . . 120.7 ?
    C12 C7 C8 . . 123.1(4) ?
    C12 C7 N4 . . 118.0(4) ?
    C8 C7 N4 . . 119.0(4) ?
    C7 C8 C9 . . 117.3(4) ?
    C7 C8 H8 . . 121.3 ?
    C9 C8 H8 . . 121.3 ?
    C10 C9 C8 . . 120.6(4) ?
    C10 C9 H9 . . 119.7 ?
    C8 C9 H9 . . 119.7 ?
    C11 C10 C9 . . 119.7(4) ?
    C11 C10 H10 . . 120.1 ?
    C9 C10 H10 . . 120.1 ?
    C10 C11 C12 . . 121.0(4) ?
    C10 C11 H11 . . 119.5 ?
    C12 C11 H11 . . 119.5 ?
    C7 C12 C11 . . 118.2(4) ?
    C7 C12 H12 . . 120.9 ?
    C11 C12 H12 . . 120.9 ?
    C18 C13 C14 . . 121.1(4) ?
    C18 C13 N6 . . 118.0(3) ?
    C14 C13 N6 . . 121.0(4) ?
    C13 C14 C15 . . 119.0(4) ?
    C13 C14 H14 . . 120.5 ?
    C15 C14 H14 . . 120.5 ?
    C14 C15 C16 . . 120.4(4) ?
    C14 C15 H15 . . 119.8 ?
    C16 C15 H15 . . 119.8 ?
    C17 C16 C15 . . 119.9(4) ?
    C17 C16 H16 . . 120.1 ?
    C15 C16 H16 . . 120.1 ?
    C16 C17 C18 . . 120.3(4) ?
    C16 C17 H17 . . 119.8 ?
    C18 C17 H17 . . 119.8 ?
    C13 C18 C17 . . 119.3(4) ?
    C13 C18 H18 . . 120.4 ?
    C17 C18 H18 . . 120.4 ?
    C24 C19 C20 . . 122.3(4) ?
    C24 C19 N8 . . 117.3(4) ?
    C20 C19 N8 . . 120.4(4) ?
    C19 C20 C21 . . 117.8(4) ?
    C19 C20 H20 . . 121.1 ?
    C21 C20 H20 . . 121.1 ?
    C22 C21 C20 . . 121.1(4) ?
    C22 C21 H21 . . 119.4 ?
    C20 C21 H21 . . 119.4 ?
    C23 C22 C21 . . 119.4(4) ?
    C23 C22 H22 . . 120.3 ?
    C21 C22 H22 . . 120.3 ?
    C22 C23 C24 . . 120.8(4) ?
    C22 C23 H23 . . 119.6 ?
    C24 C23 H23 . . 119.6 ?
    C19 C24 C23 . . 118.6(4) ?
    C19 C24 H24 . . 120.7 ?
    C23 C24 H24 . . 120.7 ?
loop_
    _geom_torsion_atom_site_label_1
    _geom_torsion_atom_site_label_2
    _geom_torsion_atom_site_label_3
    _geom_torsion_atom_site_label_4
    _geom_torsion_site_symmetry_1
    _geom_torsion_site_symmetry_2
    _geom_torsion_site_symmetry_3
    _geom_torsion_site_symmetry_4
    _geom_torsion
    _geom_torsion_publ_flag
    O3 Pb1 O1 N1 . . . . -64.4(3) ?
    O4 Pb1 O1 N1 . . . . -72.2(3) ?
    O2 Pb1 O1 N1 . . . . 20.4(2) ?
    O1 Pb1 O1 N1 2_766 . . . -146.9(3) ?
    O3 Pb1 O1 Pb1 . . . 2_766 82.51(12) ?
    O4 Pb1 O1 Pb1 . . . 2_766 74.70(18) ?
    O2 Pb1 O1 Pb1 . . . 2_766 167.38(15) ?
    O1 Pb1 O1 Pb1 2_766 . . 2_766 0.0 ?
    O3 Pb1 O2 N2 . . . . 60.2(2) ?
    O4 Pb1 O2 N2 . . . . 116.7(2) ?
    O1 Pb1 O2 N2 . . . . -18.6(2) ?
    O1 Pb1 O2 N2 2_766 . . . -4.6(3) ?
    O4 Pb1 O3 N3 . . . . -7.0(2) ?
    O1 Pb1 O3 N3 . . . . 178.6(3) ?
    O2 Pb1 O3 N3 . . . . 115.0(3) ?
    O1 Pb1 O3 N3 2_766 . . . -114.5(3) ?
    O3 Pb1 O4 N4 . . . . 6.2(2) ?
    O1 Pb1 O4 N4 . . . . 14.5(3) ?
    O2 Pb1 O4 N4 . . . . -58.1(3) ?
    O1 Pb1 O4 N4 2_766 . . . 76.7(2) ?
    O8 Pb2 O5 N5 . . . . -115.5(3) ?
    O7 Pb2 O5 N5 . . . . 176.3(3) ?
    O6 Pb2 O5 N5 . . . . -5.7(3) ?
    O7 Pb2 O5 N5 2_666 . . . 128.1(3) ?
    O8 Pb2 O6 N6 . . . . 74.2(2) ?
    O5 Pb2 O6 N6 . . . . 5.7(2) ?
    O7 Pb2 O6 N6 . . . . 8.5(3) ?
    O7 Pb2 O6 N6 2_666 . . . -97.7(3) ?
    O8 Pb2 O7 N7 . . . . -10.1(2) ?
    O5 Pb2 O7 N7 . . . . 71.8(2) ?
    O6 Pb2 O7 N7 . . . . 69.2(3) ?
    O7 Pb2 O7 N7 2_666 . . . -154.8(3) ?
    O5 Pb2 O8 N8 . . . . -68.8(2) ?
    O7 Pb2 O8 N8 . . . . 9.1(2) ?
    O6 Pb2 O8 N8 . . . . -127.9(2) ?
    O7 Pb2 O8 N8 2_666 . . . 46.0(3) ?
    Pb1 O1 N1 N2 . . . . -18.8(4) ?
    Pb1 O1 N1 N2 2_766 . . . -165.7(2) ?
    O1 N1 N2 O2 . . . . -1.3(5) ?
    O1 N1 N2 C1 . . . . 178.0(3) ?
    Pb1 O2 N2 N1 . . . . 19.4(4) ?
    Pb1 O2 N2 C1 . . . . -159.8(2) ?
    Pb1 O3 N3 N4 . . . . 6.8(4) ?
    O3 N3 N4 O4 . . . . -0.2(5) ?
    O3 N3 N4 C7 . . . . -177.4(3) ?
    Pb1 O4 N4 N3 . . . . -5.9(4) ?
    Pb1 O4 N4 C7 . . . . 171.3(2) ?
    Pb2 O5 N5 N6 . . . . 4.8(4) ?
    O5 N5 N6 O6 . . . . 1.5(5) ?
    O5 N5 N6 C13 . . . . 179.4(3) ?
    Pb2 O6 N6 N5 . . . . -6.4(5) ?
    Pb2 O6 N6 C13 . . . . 175.6(2) ?
    Pb2 O7 N7 N8 . . . . 9.5(4) ?
    O7 N7 N8 O8 . . . . -0.3(5) ?
    O7 N7 N8 C19 . . . . -179.6(3) ?
    Pb2 O8 N8 N7 . . . . -9.0(4) ?
    Pb2 O8 N8 C19 . . . . 170.4(2) ?
    N1 N2 C1 C6 . . . . 168.1(4) ?
    O2 N2 C1 C6 . . . . -12.6(5) ?
    N1 N2 C1 C2 . . . . -13.4(5) ?
    O2 N2 C1 C2 . . . . 165.9(3) ?
    C6 C1 C2 C3 . . . . -1.5(6) ?
    N2 C1 C2 C3 . . . . 180.0(4) ?
    C1 C2 C3 C4 . . . . 0.1(6) ?
    C2 C3 C4 C5 . . . . 0.4(6) ?
    C3 C4 C5 C6 . . . . 0.6(6) ?
    C2 C1 C6 C5 . . . . 2.4(6) ?
    N2 C1 C6 C5 . . . . -179.0(4) ?
    C4 C5 C6 C1 . . . . -2.0(6) ?
    N3 N4 C7 C12 . . . . 167.6(4) ?
    O4 N4 C7 C12 . . . . -9.8(5) ?
    N3 N4 C7 C8 . . . . -11.3(6) ?
    O4 N4 C7 C8 . . . . 171.4(4) ?
    C12 C7 C8 C9 . . . . -2.2(7) ?
    N4 C7 C8 C9 . . . . 176.6(4) ?
    C7 C8 C9 C10 . . . . 0.5(7) ?
    C8 C9 C10 C11 . . . . 1.1(7) ?
    C9 C10 C11 C12 . . . . -1.2(7) ?
    C8 C7 C12 C11 . . . . 2.1(7) ?
    N4 C7 C12 C11 . . . . -176.7(4) ?
    C10 C11 C12 C7 . . . . -0.3(7) ?
    N5 N6 C13 C18 . . . . -169.3(4) ?
    O6 N6 C13 C18 . . . . 8.8(5) ?
    N5 N6 C13 C14 . . . . 11.6(5) ?
    O6 N6 C13 C14 . . . . -170.3(3) ?
    C18 C13 C14 C15 . . . . 0.4(6) ?
    N6 C13 C14 C15 . . . . 179.4(4) ?
    C13 C14 C15 C16 . . . . -0.5(6) ?
    C14 C15 C16 C17 . . . . 0.9(6) ?
    C15 C16 C17 C18 . . . . -1.0(6) ?
    C14 C13 C18 C17 . . . . -0.5(6) ?
    N6 C13 C18 C17 . . . . -179.5(3) ?
    C16 C17 C18 C13 . . . . 0.8(6) ?
    N7 N8 C19 C24 . . . . 160.1(3) ?
    O8 N8 C19 C24 . . . . -19.3(5) ?
    N7 N8 C19 C20 . . . . -18.8(5) ?
    O8 N8 C19 C20 . . . . 161.8(3) ?
    C24 C19 C20 C21 . . . . -1.7(6) ?
    N8 C19 C20 C21 . . . . 177.1(3) ?
    C19 C20 C21 C22 . . . . 0.9(6) ?
    C20 C21 C22 C23 . . . . 0.4(6) ?
    C21 C22 C23 C24 . . . . -0.8(6) ?
    C20 C19 C24 C23 . . . . 1.3(6) ?
    N8 C19 C24 C23 . . . . -177.6(3) ?
    C22 C23 C24 C19 . . . . 0.0(6) ?
