# Supplementary material for: A second triclinic polymorph of bis­(μ-N-nitroso-N-phenyl­hydroxy­laminato)-κ3 O,O′:O′;κ3 O′:O,O′-bis­[(N-nitroso-N-phenyl­hydroxy­laminato-κ2 O,O′)lead(II)]
Source: Acta Crystallogr Sect E Struct Rep Online. 2012 May 26;68(Pt 6):m791. doi: 10.1107/S1600536812021885 (PMC3379120; doi:10.1107/S1600536812021885)
Supplement: Supplementary file 2 [file e-68-0m791-Isup2.hkl]

# 
# h,k,l, Fc-squared, Fo-squared, sigma(Fo-squared) and status flag 
# 
data_I
_shelx_title '  P-1' 
_shelx_refln_list_code          4 
_shelx_F_calc_maximum      328.58 
_exptl_crystal_F_000       896.00 
_reflns_d_resolution_high  0.7680 
 
loop_ 
 _symmetry_equiv_pos_as_xyz 
 'x, y, z' 
 '-x, -y, -z' 
 
_cell_length_a     8.7579 
_cell_length_b    10.6985 
_cell_length_c    15.3603 
_cell_angle_alpha  72.079 
_cell_angle_beta   77.582 
_cell_angle_gamma  86.538 
 
_shelx_F_squared_multiplier     1.000 
 
loop_ 
 _refln_index_h 
 _refln_index_k 
 _refln_index_l 
 _refln_F_squared_calc 
 _refln_F_squared_meas 
 _refln_F_squared_sigma 
 _refln_observed_status 
   1   0   0      528.79      528.87     61.81 o 
   2   0   0     6576.42     6809.45     98.25 o 
   3   0   0    27460.35    26905.79    317.36 o 
   4   0   0     1057.65     1153.20     39.73 o 
   5   0   0    34895.68    34217.60    450.23 o 
   6   0   0        5.75       39.12     14.41 o 
   7   0   0      611.90      634.57     38.81 o 
   8   0   0     4965.08     5109.75    132.99 o 
   9   0   0     6097.10     5991.69    254.34 o 
  10   0   0     2407.33     2433.49    425.78 o 
  11   0   0      817.48      847.88    163.65 o 
 -11   1   0      231.32      227.99    105.29 o 
 -10   1   0      378.57      468.57    120.42 o 
  -9   1   0     5918.80     6043.88    219.46 o 
  -8   1   0     5622.41     5668.10    213.77 o 
  -7   1   0     3731.58     3846.08    152.68 o 
  -6   1   0     3514.49     3735.89    116.26 o 
  -5   1   0    16015.00    16706.00    337.97 o 
  -4   1   0     1797.35     1786.31     60.49 o 
  -3   1   0    42254.73    40630.86    540.23 o 
  -2   1   0     7726.55     7969.71    132.65 o 
  -1   1   0     2349.03     2563.82     62.70 o 
   1   1   0      101.19      115.86     14.22 o 
   2   1   0    55686.45    49945.44   1197.44 o 
   3   1   0    34649.11    33831.43    455.24 o 
   4   1   0    11087.61    11671.71    169.70 o 
   5   1   0    29081.69    28521.89    355.77 o 
   6   1   0     4713.62     4875.10    102.48 o 
   7   1   0     6765.82     6834.25    150.65 o 
   8   1   0      731.19      819.37     54.05 o 
   9   1   0     1335.57     1512.18    189.13 o 
  10   1   0     6047.71     5845.93    409.61 o 
  11   1   0     2290.21     2266.84    267.40 o 
 -11   2   0      492.01      587.45    161.20 o 
 -10   2   0     4922.39     5284.37    394.01 o 
  -9   2   0     2168.38     2098.40    132.10 o 
  -8   2   0      603.36      689.85     75.61 o 
  -7   2   0     6151.57     6150.15    187.74 o 
  -6   2   0     6379.02     6422.58    164.92 o 
  -5   2   0      167.44      200.40     25.41 o 
  -4   2   0      151.11      157.62     19.52 o 
  -3   2   0    43153.41    41332.72    519.89 o 
  -2   2   0      448.59      505.07     23.77 o 
  -1   2   0    65477.59    55260.55    878.64 o 
   0   2   0    15247.18    15272.88    310.86 o 
   1   2   0       42.36       91.56      9.81 o 
   2   2   0    44684.80    42183.84    735.25 o 
   3   2   0      379.11      408.50     31.90 o 
   4   2   0    17810.05    17583.22    316.36 o 
   5   2   0    11259.19    11416.18    251.67 o 
   6   2   0      833.92      863.89     78.80 o 
   7   2   0    23260.73    23647.94    582.07 o 
   8   2   0       91.92      116.79     34.50 o 
   9   2   0       19.86       12.51     30.92 o 
  10   2   0     3735.59     3977.05    447.82 o 
 -10   3   0     9700.61     9481.08    404.30 o 
  -9   3   0      636.60      567.83     89.75 o 
  -8   3   0     2506.02     2677.35    181.74 o 
  -7   3   0     7758.11     7980.02    229.09 o 
  -6   3   0     4478.91     4493.87    138.04 o 
  -5   3   0     7585.12     7819.39    195.42 o 
  -4   3   0     7373.75     7584.55    159.44 o 
  -3   3   0     7607.31     7544.62    128.11 o 
  -2   3   0       28.55       43.33     12.21 o 
  -1   3   0    89027.30    74768.54   1153.03 o 
   0   3   0      759.54      854.32     45.74 o 
   1   3   0    19961.74    20298.89    314.57 o 
   2   3   0    32046.05    31909.07    466.16 o 
   3   3   0       87.33       75.92     13.58 o 
   4   3   0    49194.22    47794.97    727.67 o 
   5   3   0     2348.50     2637.50    120.38 o 
   6   3   0     1017.92     1107.63     94.66 o 
   7   3   0    11454.82    11647.87    371.52 o 
   8   3   0      387.69      469.17     71.69 o 
   9   3   0     6021.43     6153.64    250.27 o 
  10   3   0      580.66      331.78    152.38 o 
 -10   4   0     8708.52     8333.99    389.05 o 
  -9   4   0      264.31      220.46     66.74 o 
  -8   4   0     7685.93     7703.83    312.58 o 
  -7   4   0      257.03      266.45     43.36 o 
  -6   4   0     2219.19     2471.27    112.17 o 
  -5   4   0    21028.75    20594.52    411.22 o 
  -4   4   0     5943.98     6039.94    135.52 o 
  -3   4   0      859.14      859.02     50.36 o 
  -2   4   0      836.20      869.56     55.27 o 
  -1   4   0    36052.18    34466.83    593.74 o 
   0   4   0      245.12      278.32     31.46 o 
   1   4   0    46198.08    45497.05    744.96 o 
   2   4   0     6954.54     7089.62    149.74 o 
   3   4   0     1212.40     1281.82     46.96 o 
   4   4   0    38141.39    36832.91    638.10 o 
   5   4   0      186.15      197.46     55.30 o 
   6   4   0    14421.43    14867.54    524.86 o 
   7   4   0     9345.74    10308.37    435.49 o 
   8   4   0      507.85      456.34     90.74 o 
   9   4   0    11696.47    11612.49    505.58 o 
  10   4   0      679.31      599.06    132.77 o 
 -10   5   0     5309.54     5164.15    306.62 o 
  -9   5   0      453.64      417.64     89.33 o 
  -8   5   0    17172.76    16978.29    452.12 o 
  -7   5   0       94.00      152.08     37.37 o 
  -6   5   0     2902.54     3126.28    147.95 o 
  -5   5   0     2326.46     2128.24    117.27 o 
  -4   5   0     7567.63     7310.00    157.78 o 
  -3   5   0    11392.79    12007.68    247.10 o 
  -2   5   0    11806.12    12583.50    339.20 o 
  -1   5   0      203.21      172.46     24.18 o 
   0   5   0     5162.63     5784.59    178.78 o 
   1   5   0    53432.93    51532.03    856.47 o 
   2   5   0      104.98      211.94     45.85 o 
   3   5   0    15631.21    15984.34    287.31 o 
   4   5   0    13113.03    12960.77    250.21 o 
   5   5   0       14.28       86.02     22.21 o 
   6   5   0    26648.91    26949.71    824.45 o 
   7   5   0      589.13      491.51    101.67 o 
   8   5   0     4594.95     4042.58    280.51 o 
   9   5   0    14080.49    14367.45   1207.44 o 
  10   5   0      431.68      306.24    124.54 o 
  -9   6   0     3704.09     3646.69    250.10 o 
  -8   6   0    13322.98    13315.23    391.79 o 
  -7   6   0      478.87      468.38     61.22 o 
  -6   6   0    20077.85    20395.75    471.82 o 
  -5   6   0      309.82      273.66     35.55 o 
  -4   6   0      365.63      360.54     42.21 o 
  -3   6   0    14452.96    15631.43    293.58 o 
  -2   6   0    15398.69    15775.63    435.38 o 
  -1   6   0      425.20      302.65     40.60 o 
   0   6   0     1774.59     1846.87     93.26 o 
   1   6   0    18928.71    18915.19    355.34 o 
   2   6   0     3851.78     4155.18    124.66 o 
   3   6   0    25675.36    25369.34    430.81 o 
   4   6   0     3041.26     3173.58    105.77 o 
   5   6   0     1681.28     1926.44    109.94 o 
   6   6   0    29604.67    30564.35    937.02 o 
   7   6   0      152.01       46.79     51.52 o 
   8   6   0    10410.98    10530.73    501.52 o 
   9   6   0     2451.84     2357.05    232.33 o 
  -9   7   0     5886.14     5762.02    324.33 o 
  -8   7   0     2743.81     2366.56    194.08 o 
  -7   7   0      148.61      114.76     85.88 o 
  -6   7   0    14508.02    13924.19    399.64 o 
  -5   7   0      422.45      470.77     51.88 o 
  -4   7   0     6165.48     6394.83    184.98 o 
  -3   7   0     3866.73     4155.87    171.27 o 
  -2   7   0    10865.79    11196.60    352.93 o 
  -1   7   0     7384.47     7900.12    241.05 o 
   0   7   0     5200.79     5520.12    192.49 o 
   1   7   0      753.25      735.35     57.99 o 
   2   7   0        7.57       41.61     17.33 o 
   3   7   0    24885.07    24503.27    436.42 o 
   4   7   0      274.70      308.97     35.18 o 
   5   7   0     7107.86     7139.63    259.54 o 
   6   7   0    12364.29    11555.91    609.94 o 
   7   7   0       14.41       11.07    161.07 o 
   8   7   0    16753.21    16829.41    696.73 o 
   9   7   0     1296.96     1039.73    165.44 o 
  -8   8   0      144.68      257.41     68.57 o 
  -7   8   0     3872.21     3482.24    228.52 o 
  -6   8   0     9362.79     9418.92    292.62 o 
  -5   8   0     1080.37     1053.09     81.68 o 
  -4   8   0    14679.21    14964.75    302.67 o 
  -3   8   0       42.47       77.11     28.00 o 
  -2   8   0       21.54      100.56     44.29 o 
  -1   8   0     7096.73     7587.40    291.94 o 
   0   8   0     8772.99     8956.41    284.92 o 
   1   8   0     1919.52     1835.15     88.28 o 
   2   8   0     1053.21     1050.91     76.18 o 
   3   8   0     6781.91     6582.05    193.54 o 
   4   8   0     1113.40     1139.52     67.58 o 
   5   8   0    18474.83    19397.21    724.39 o 
   6   8   0     1697.04     1748.48    197.23 o 
   7   8   0     2485.81     2305.06    234.59 o 
   8   8   0    10968.27    11268.09    572.38 o 
  -8   9   0        0.45      -92.11     92.11 o 
  -7   9   0    10462.91    10112.41    417.48 o 
  -6   9   0     2906.56     2996.66    201.26 o 
  -5   9   0      661.65      627.29     65.71 o 
  -4   9   0    19619.63    19804.22    371.27 o 
  -3   9   0      937.74     1053.55     75.55 o 
  -2   9   0     7460.73     7776.30    314.76 o 
  -1   9   0     1883.02     2151.37    228.51 o 
   0   9   0      448.09      531.24     70.62 o 
   1   9   0     7379.58     7471.92    230.40 o 
   2   9   0     7025.33     7138.16    203.53 o 
   3   9   0      117.49      187.97     39.63 o 
   4   9   0      844.66      754.29     85.53 o 
   5   9   0    11040.94    11541.25    552.75 o 
   6   9   0      147.91      125.46     68.53 o 
   7   9   0     6440.73     6401.88    420.75 o 
   8   9   0     4055.04     4449.56    406.53 o 
  -7  10   0    10094.04     9997.69    791.50 o 
  -6  10   0      595.34      387.01    250.76 o 
  -5  10   0     5022.11     4867.56    467.51 o 
  -4  10   0     8264.54     8246.81    280.63 o 
  -3  10   0      132.93      124.79     31.37 o 
  -2  10   0    17524.60    17193.53    413.98 o 
  -1  10   0      691.57      548.62     86.72 o 
   0  10   0      366.81      519.78     86.34 o 
   1  10   0     9381.68     9771.84    372.76 o 
   2  10   0     4009.23     4082.82    226.76 o 
   3  10   0     1813.38     1773.85    145.31 o 
   4  10   0      683.39      662.80    201.37 o 
   5  10   0     3186.06     3054.23    284.99 o 
   6  10   0      898.04      901.63    167.63 o 
   7  10   0     9098.35     9580.18    550.38 o 
  -6  11   0      121.81      369.37    123.29 o 
  -5  11   0    12270.50    12531.13    633.08 o 
  -4  11   0      992.32     1089.26    131.01 o 
  -3  11   0     3331.34     3164.71    226.75 o 
  -2  11   0    11931.71    12539.31    461.92 o 
  -1  11   0      330.00      235.44     58.61 o 
   0  11   0     6500.09     6377.95    308.19 o 
   1  11   0     1636.59     1354.69    135.95 o 
   2  11   0      198.37      292.74     69.78 o 
   3  11   0     6587.48     6341.78    302.20 o 
   4  11   0     3563.51     3348.86    305.44 o 
   5  11   0       36.92       48.44     75.81 o 
   6  11   0       55.74       93.59     74.08 o 
  -4  12   0      127.08      110.27     89.33 o 
  -3  12   0     8119.87     8048.92    377.70 o 
  -2  12   0     5613.55     5016.34    292.85 o 
  -1  12   0        9.92       38.33     54.70 o 
   0  12   0    13604.22    12634.48    481.56 o 
   1  12   0       38.36       53.00     54.00 o 
   2  12   0      671.03      750.87    110.13 o 
   3  12   0     2494.35     2456.21    272.10 o 
   4  12   0     2704.62     2848.55    298.35 o 
  -2  13   0      671.00      601.46     92.24 o 
  -1  13   0     1157.83     1092.53    144.06 o 
   0  13   0    15035.94    13720.91    598.71 o 
   1  13   0      253.29       89.15     83.52 o 
   2  13   0     4651.86     5297.86    666.24 o 
   0 -13   1     5061.46     4702.51    292.73 o 
  -4 -12   1      280.38      224.39    112.89 o 
  -3 -12   1     3203.08     3492.51    628.85 o 
  -2 -12   1     9583.48     9483.23    410.52 o 
  -1 -12   1       17.31       52.19     65.82 o 
   0 -12   1    15827.42    14639.81    533.66 o 
   1 -12   1      766.66      752.99    130.47 o 
   2 -12   1     1479.02     1583.48    165.07 o 
   3 -12   1    10182.78    10008.59    435.52 o 
   4 -12   1      167.54      304.43    115.89 o 
  -5 -11   1     4518.74     4876.62    390.90 o 
  -4 -11   1      162.56      183.87     97.13 o 
  -3 -11   1     7504.79     7606.78    340.83 o 
  -2 -11   1     5499.15     5506.17    298.00 o 
  -1 -11   1     1337.68     1403.04    144.95 o 
   0 -11   1    18320.08    17579.23    571.62 o 
   1 -11   1        2.55      -15.87     41.40 o 
   2 -11   1     9102.45     8798.89    383.51 o 
   3 -11   1     7730.66     7527.07    354.43 o 
   4 -11   1        1.48        1.80     49.77 o 
   5 -11   1    10351.15    10902.93    594.38 o 
   6 -11   1      328.48      360.14    116.74 o 
  -6 -10   1     3983.41     4274.43    425.45 o 
  -5 -10   1     1045.01     1163.16    182.38 o 
  -4 -10   1        6.27       80.83     76.79 o 
  -3 -10   1    18219.13    18221.46    554.65 o 
  -2 -10   1     1414.93     1525.43    140.67 o 
  -1 -10   1    10173.37    10540.05    398.50 o 
   0 -10   1    17785.92    17166.68    539.68 o 
   1 -10   1       35.13      100.25     59.65 o 
   2 -10   1    20923.13    20901.28    619.67 o 
   3 -10   1     2556.38     2459.20    143.03 o 
   4 -10   1     2565.73     2455.34    184.81 o 
   5 -10   1    10169.57    10224.43    570.56 o 
   6 -10   1      313.43      291.69    451.31 o 
   7 -10   1     4979.02     5031.96    401.62 o 
  -7  -9   1     3576.15     4289.03    734.61 o 
  -6  -9   1     5544.18     5457.45    383.49 o 
  -5  -9   1      272.08      252.58     94.82 o 
  -4  -9   1       30.30      121.29     41.53 o 
  -3  -9   1    19073.68    18827.12    587.58 o 
  -2  -9   1       28.39       80.29     27.22 o 
  -1  -9   1    14592.79    14921.22    375.66 o 
   0  -9   1     3832.34     4065.41    197.58 o 
   1  -9   1     3117.35     3037.61    233.40 o 
   2  -9   1    24089.96    24201.78    656.44 o 
   3  -9   1      236.56      213.84     46.05 o 
   4  -9   1    13567.92    13566.84    360.41 o 
   5  -9   1     5080.22     5125.64    212.80 o 
   6  -9   1       42.07       81.08     52.44 o 
   7  -9   1     9496.75     9532.47    410.00 o 
   8  -9   1      160.39      -12.82     94.27 o 
  -8  -8   1     2186.02     2198.51    263.53 o 
  -7  -8   1     2686.39     3096.42    468.19 o 
  -6  -8   1     2396.29     2548.48    343.23 o 
  -5  -8   1     4291.84     4610.20    322.47 o 
  -4  -8   1     3181.11     3230.09    169.12 o 
  -3  -8   1      989.26      982.79     78.21 o 
  -2  -8   1      162.34      219.22     44.38 o 
  -1  -8   1    20305.58    20493.30    467.83 o 
   0  -8   1        0.19       19.04     37.81 o 
   1  -8   1    14744.04    14931.86    451.24 o 
   2  -8   1    17624.20    17753.86    509.21 o 
   3  -8   1       13.52       41.01     36.36 o 
   4  -8   1    24922.55    25289.63    537.00 o 
   5  -8   1      153.14      196.66     34.28 o 
   6  -8   1     2047.57     2215.50    175.96 o 
   7  -8   1    12460.36    12093.00    463.65 o 
   8  -8   1      627.78      607.47    103.26 o 
  -9  -7   1       30.85       57.09     68.00 o 
  -8  -7   1     7275.47     7236.14    595.48 o 
  -7  -7   1        2.94      -22.05     65.94 o 
  -6  -7   1      174.73       91.43    132.83 o 
  -5  -7   1     5497.36     5652.91    235.24 o 
  -4  -7   1     3728.99     3711.97    129.20 o 
  -3  -7   1     3293.12     3342.89    121.03 o 
  -2  -7   1     2487.22     2545.37    115.43 o 
  -1  -7   1     9544.33    10227.60    331.11 o 
   0  -7   1      682.04      747.15     81.11 o 
   1  -7   1    24138.62    24334.79    515.10 o 
   2  -7   1     1952.68     2112.34    139.36 o 
   3  -7   1     2337.82     2590.10    124.88 o 
   4  -7   1    25243.47    25389.17    521.16 o 
   5  -7   1      454.85      463.50     51.66 o 
   6  -7   1     8409.62     8516.82    214.42 o 
   7  -7   1     3439.38     3420.86    165.28 o 
   8  -7   1       12.95      -38.63     56.66 o 
   9  -7   1     7739.91     7291.68    400.22 o 
  -9  -6   1      547.32      645.98    132.16 o 
  -8  -6   1    12553.27    12840.81    574.87 o 
  -7  -6   1      809.27      931.98    138.18 o 
  -6  -6   1     8920.04     8844.73    428.89 o 
  -5  -6   1     2884.82     2687.38    140.39 o 
  -4  -6   1     4390.86     4231.98    128.85 o 
  -3  -6   1     6414.28     6571.18    157.47 o 
  -2  -6   1    10759.43    11168.78    223.42 o 
  -1  -6   1      457.42      441.24     51.73 o 
   0  -6   1       18.89       31.62     15.37 o 
   1  -6   1    29105.32    28875.92    659.34 o 
   2  -6   1      148.87      241.61     40.80 o 
   3  -6   1    15998.21    16608.13    387.79 o 
   4  -6   1    11078.35    11315.03    219.47 o 
   5  -6   1      601.29      605.48     51.80 o 
   6  -6   1    22750.79    22601.27    505.05 o 
   7  -6   1      226.66      192.80     52.73 o 
   8  -6   1     5086.93     4793.90    275.80 o 
   9  -6   1     5955.90     5771.83    414.99 o 
 -10  -5   1      116.68      172.70    134.72 o 
  -9  -5   1     3870.17     4068.50    301.19 o 
  -8  -5   1     8175.16     7828.56    601.88 o 
  -7  -5   1       16.22       36.20     73.10 o 
  -6  -5   1    18552.57    19453.21    668.99 o 
  -5  -5   1        2.53        6.05     25.21 o 
  -4  -5   1     4028.90     4274.02    152.04 o 
  -3  -5   1     9431.65     9382.32    182.51 o 
  -2  -5   1    22282.93    22718.45    432.81 o 
  -1  -5   1     4152.54     4290.32    141.37 o 
   0  -5   1     8314.93     9143.47    231.62 o 
   1  -5   1    14819.45    14872.56    351.65 o 
   2  -5   1      247.12      277.14     53.64 o 
   3  -5   1    27778.44    27946.89    523.98 o 
   4  -5   1     1124.18     1242.40     59.65 o 
   5  -5   1     5853.24     5992.74    169.86 o 
   6  -5   1    30265.28    30458.90    621.25 o 
   7  -5   1      496.34      591.11     66.82 o 
   8  -5   1    18673.90    17948.46    814.32 o 
   9  -5   1     3817.41     3611.37    242.79 o 
  10  -5   1       65.01       -4.56     53.68 o 
 -10  -4   1       41.63       23.57     67.31 o 
  -9  -4   1    16439.08    16098.15    631.86 o 
  -8  -4   1     1768.24     1825.18    178.54 o 
  -7  -4   1     1808.66     1652.72    161.03 o 
  -6  -4   1    25882.78    26598.29    802.61 o 
  -5  -4   1      883.88      879.62     66.27 o 
  -4  -4   1    13136.32    13479.68    311.65 o 
  -3  -4   1     2413.79     2520.16     95.44 o 
  -2  -4   1     5932.46     6292.50    132.80 o 
  -1  -4   1    25540.35    25985.80    466.14 o 
   0  -4   1    11211.21    11462.31    253.04 o 
   1  -4   1      958.99     1149.65     77.05 o 
   2  -4   1     5410.17     5860.61    199.65 o 
   3  -4   1    35846.83    35342.11    610.86 o 
   4  -4   1     2187.86     2240.26     75.86 o 
   5  -4   1    15467.40    15254.81    312.70 o 
   6  -4   1    10244.71     9955.08    264.04 o 
   7  -4   1      511.70      495.31     53.67 o 
   8  -4   1    19196.11    19714.83    598.05 o 
   9  -4   1      327.41      179.44     67.22 o 
  10  -4   1     3693.23     3703.01    254.76 o 
 -10  -3   1       43.32       -3.25     77.46 o 
  -9  -3   1    12724.96    13806.03    465.59 o 
  -8  -3   1      642.31      679.87    103.82 o 
  -7  -3   1    11050.50    11705.86    456.50 o 
  -6  -3   1    12731.48    13057.87    470.89 o 
  -5  -3   1        2.59       10.48     27.26 o 
  -4  -3   1    28884.15    29583.07    670.30 o 
  -3  -3   1     3902.29     4377.78    130.61 o 
  -2  -3   1      695.58      736.49     42.20 o 
  -1  -3   1    21780.33    21687.16    381.64 o 
   0  -3   1    12884.82    13083.91    259.10 o 
   1  -3   1      205.15      344.53     39.09 o 
   2  -3   1     2992.94     3226.66     97.01 o 
   3  -3   1    12366.08    12529.61    206.07 o 
   4  -3   1     4922.87     5052.26    104.19 o 
   5  -3   1    44174.83    42359.68    959.94 o 
   6  -3   1      526.01      529.04     45.50 o 
   7  -3   1     2220.68     2305.24    132.77 o 
   8  -3   1    16557.58    16635.83    892.00 o 
   9  -3   1       41.21       46.51     52.10 o 
  10  -3   1     9470.66     9091.77    399.66 o 
 -10  -2   1     2021.24     2293.92    369.65 o 
  -9  -2   1     6631.55     7176.79    301.24 o 
  -8  -2   1      610.19      641.03     73.35 o 
  -7  -2   1    30475.49    31008.23    721.48 o 
  -6  -2   1     2633.99     2949.60    152.85 o 
  -5  -2   1      998.79      991.25     46.39 o 
  -4  -2   1    20853.36    20710.75    350.35 o 
  -3  -2   1     3277.14     3620.47    103.97 o 
  -2  -2   1    36818.93    36276.05    516.43 o 
  -1  -2   1     3229.56     3534.18    133.44 o 
   0  -2   1    19459.73    19146.84    385.29 o 
   1  -2   1     1696.94     1865.43     87.75 o 
   2  -2   1     2289.60     2362.73     64.72 o 
   3  -2   1      891.79      964.29     33.83 o 
   4  -2   1        7.62       80.24     24.15 o 
   5  -2   1    33022.71    32807.84    491.05 o 
   6  -2   1       88.21      199.67     35.68 o 
   7  -2   1    11970.05    12094.53    289.47 o 
   8  -2   1     3818.14     4001.47    217.74 o 
   9  -2   1      523.53      560.50     87.95 o 
  10  -2   1    16748.39    16635.32    556.96 o 
  11  -2   1       25.25       19.49    183.10 o 
 -10  -1   1    10870.30    11077.75    584.01 o 
  -9  -1   1     1943.68     1933.74    211.08 o 
  -8  -1   1     1450.88     1467.64     80.13 o 
  -7  -1   1    20515.25    20917.57    344.24 o 
  -6  -1   1       42.11       41.79     12.53 o 
  -5  -1   1    32583.48    32480.40    454.58 o 
  -4  -1   1    18269.92    18335.87    257.70 o 
  -3  -1   1     5226.25     5880.27    108.81 o 
  -2  -1   1    16329.79    16375.31    232.24 o 
  -1  -1   1      768.24      889.25     34.59 o 
   0  -1   1      907.03      987.68     59.40 o 
   1  -1   1     7220.86     7207.59    302.67 o 
   2  -1   1      743.74      792.53     32.33 o 
   3  -1   1    13919.98    14539.66    355.45 o 
   4  -1   1     4672.13     4721.47    121.37 o 
   5  -1   1     4458.45     4689.55    136.26 o 
   6  -1   1      589.98      652.65     51.71 o 
   7  -1   1    19605.64    19665.52    627.30 o 
   8  -1   1      481.40      502.95     57.36 o 
   9  -1   1     2579.28     2699.93    140.47 o 
  10  -1   1    11809.14    11958.43    614.46 o 
  11  -1   1      239.04       11.81     67.99 o 
 -10   0   1    10873.17    10848.89    580.00 o 
  -9   0   1      480.24      559.76    120.10 o 
  -8   0   1     7395.01     7450.80    184.70 o 
  -7   0   1    18358.58    18644.48    383.99 o 
  -6   0   1       12.24       35.63     13.59 o 
  -5   0   1    47227.41    47028.11    495.68 o 
  -4   0   1      150.34      161.21     13.87 o 
  -3   0   1    23326.74    24054.47    271.80 o 
  -2   0   1    74334.44    63792.66    782.44 o 
  -1   0   1      752.14      871.77     31.36 o 
   1   0   1     2304.55     2514.53    112.49 o 
   2   0   1       17.81       90.26     11.55 o 
   3   0   1    15670.55    15973.54    233.07 o 
   4   0   1    17557.84    18030.24    264.69 o 
   5   0   1     7278.50     7559.82    143.26 o 
   6   0   1       18.71       26.49     12.99 o 
   7   0   1    11654.26    11583.10    242.86 o 
   8   0   1     1046.39     1108.01     54.18 o 
   9   0   1    14079.45    14972.56    459.59 o 
  10   0   1     1449.89     1413.88    241.90 o 
  11   0   1     1090.40      997.60    182.95 o 
 -10   1   1     3336.26     3540.48    314.70 o 
  -9   1   1      642.10      533.16     76.59 o 
  -8   1   1    18707.31    18582.47    375.00 o 
  -7   1   1     3246.02     3208.39     85.57 o 
  -6   1   1     4666.51     4775.10    103.07 o 
  -5   1   1    28600.40    28261.66    361.14 o 
  -4   1   1       13.35       20.57      8.49 o 
  -3   1   1    57948.19    54582.77    607.10 o 
  -2   1   1    21604.24    21579.26    260.76 o 
  -1   1   1      626.55      726.59     30.94 o 
   1   1   1     1606.22     1789.88     88.44 o 
   2   1   1    25271.64    24650.70    355.09 o 
   3   1   1    20156.02    20473.56    300.12 o 
   4   1   1    15132.73    15766.62    246.42 o 
   5   1   1     9063.01     9092.42    152.09 o 
   6   1   1     5007.87     4935.06    110.34 o 
   7   1   1      894.82      873.20     46.76 o 
   8   1   1      433.28      458.32     31.65 o 
   9   1   1    16749.18    16329.18    834.78 o 
  10   1   1       51.90       54.81     68.69 o 
  11   1   1     2391.50     2481.84    285.03 o 
 -10   2   1     1085.20     1169.83    186.67 o 
  -9   2   1      102.98       86.74     40.27 o 
  -8   2   1    13518.37    13010.46    353.00 o 
  -7   2   1      151.56      148.01     35.37 o 
  -6   2   1    16828.65    17243.42    316.55 o 
  -5   2   1    17991.10    17945.66    289.40 o 
  -4   2   1      135.84      152.79     16.88 o 
  -3   2   1    43671.36    41097.96    484.06 o 
  -2   2   1      984.80      994.27     26.69 o 
  -1   2   1     3437.06     3547.67     64.25 o 
   0   2   1    62310.94    51843.20    917.05 o 
   1   2   1     2076.22     2291.97     48.19 o 
   2   2   1    27004.79    26391.91    355.91 o 
   3   2   1      296.49      315.28     27.51 o 
   4   2   1       61.03      140.08     23.71 o 
   5   2   1    22638.03    23329.05    328.37 o 
   6   2   1    15069.12    15414.99    300.71 o 
   7   2   1      799.31      846.81    120.59 o 
   8   2   1      849.85      719.10     73.76 o 
   9   2   1     9263.39     9714.84    352.66 o 
  10   2   1      215.86      208.49     96.05 o 
  11   2   1     8634.92     9278.11   1077.83 o 
 -10   3   1      808.05      710.24    102.69 o 
  -9   3   1     1473.02     1563.77    119.27 o 
  -8   3   1     4039.96     3934.33    218.32 o 
  -7   3   1     1323.89     1418.93     99.99 o 
  -6   3   1    26113.97    25455.76    429.13 o 
  -5   3   1     1322.86     1336.19     68.24 o 
  -4   3   1     7629.40     7852.62    160.95 o 
  -3   3   1    48947.48    45296.13    523.31 o 
  -2   3   1      425.39      499.89     25.82 o 
  -1   3   1    48686.18    44803.15    635.03 o 
   0   3   1    10530.96    10836.27    253.22 o 
   1   3   1      269.62      321.62     26.13 o 
   2   3   1    43882.52    42389.04    601.15 o 
   3   3   1      652.05      688.17     34.60 o 
   4   3   1    11518.21    11722.41    241.08 o 
   5   3   1     4888.17     5040.50    140.50 o 
   6   3   1     5685.23     5607.55    209.53 o 
   7   3   1     4161.74     4156.82    198.94 o 
   8   3   1     4747.09     4423.96    216.95 o 
   9   3   1      694.45      662.19     81.27 o 
  10   3   1      203.32      126.65    119.56 o 
 -10   4   1     2767.22     3087.45    267.92 o 
  -9   4   1     4527.84     4640.49    263.72 o 
  -8   4   1       81.80       87.26     55.06 o 
  -7   4   1       62.76       68.28     33.98 o 
  -6   4   1    17208.53    16726.64    356.26 o 
  -5   4   1     2280.11     2483.36    101.61 o 
  -4   4   1     9947.28     9636.55    172.95 o 
  -3   4   1    21734.69    22230.67    336.32 o 
  -2   4   1     5930.29     6598.38    127.59 o 
  -1   4   1    61069.34    55628.22    893.91 o 
   0   4   1     1142.41     1160.27     55.35 o 
   1   4   1    16822.78    17318.99    284.09 o 
   2   4   1    41590.28    40939.74    594.57 o 
   3   4   1      688.70      689.12     36.34 o 
   4   4   1    37353.69    37165.98    396.76 o 
   5   4   1       21.29       95.00     30.41 o 
   6   4   1       39.77       85.39     30.11 o 
   7   4   1     5331.99     5799.24    247.49 o 
   8   4   1     5332.95     5806.37    327.08 o 
   9   4   1      628.72      742.85    101.93 o 
  10   4   1      202.36       53.61     95.63 o 
 -10   5   1     2610.14     2541.15    208.89 o 
  -9   5   1     3636.17     3421.60    190.43 o 
  -8   5   1     3019.48     3110.81    170.57 o 
  -7   5   1      758.92      823.31     80.82 o 
  -6   5   1     5881.45     5886.13    230.75 o 
  -5   5   1     2341.19     2252.28    137.32 o 
  -4   5   1    22853.55    22891.10    390.85 o 
  -3   5   1      251.12      242.87     24.23 o 
  -2   5   1     4977.88     4919.93    114.85 o 
  -1   5   1    26953.38    25803.74    499.71 o 
   0   5   1      471.00      541.22     41.65 o 
   1   5   1    57922.07    55707.85    798.16 o 
   2   5   1    15802.51    16083.30    283.49 o 
   3   5   1     1262.06     1255.00     66.64 o 
   4   5   1    24463.62    23926.48    469.29 o 
   5   5   1       26.22       57.39     31.40 o 
   6   5   1     9607.63     9702.56    411.01 o 
   7   5   1     1936.90     2293.06    193.78 o 
   8   5   1      738.78      897.59    196.65 o 
   9   5   1     3084.96     3244.85    255.73 o 
  10   5   1     4177.16     4313.03    481.24 o 
  -9   6   1      217.80      282.31     62.74 o 
  -8   6   1     6687.94     6516.23    259.43 o 
  -7   6   1     2734.70     2765.70    152.30 o 
  -6   6   1       14.53       26.52     31.11 o 
  -5   6   1      631.90      687.04     54.69 o 
  -4   6   1    10846.05    11067.09    247.32 o 
  -3   6   1      892.95      977.73     51.21 o 
  -2   6   1    25067.78    25813.91    483.43 o 
  -1   6   1     7823.30     7987.22    222.08 o 
   0   6   1      232.26       86.09     50.31 o 
   1   6   1    66263.70    63071.80    838.11 o 
   2   6   1       15.18       44.92     14.92 o 
   3   6   1    22666.58    23120.43    366.28 o 
   4   6   1    10175.66    10538.25    255.43 o 
   5   6   1       81.60       37.12     18.38 o 
   6   6   1    21146.04    21591.60    723.09 o 
   7   6   1      337.41      444.63     92.72 o 
   8   6   1      890.71      954.76    140.16 o 
   9   6   1     5127.31     4944.74    465.99 o 
  10   6   1     3115.03     3240.04    279.13 o 
  -9   7   1      763.34      632.52    106.32 o 
  -8   7   1     2457.74     2522.27    156.91 o 
  -7   7   1     2158.37     2063.44    149.37 o 
  -6   7   1     9331.90     9252.81    289.94 o 
  -5   7   1     5664.92     5436.05    187.27 o 
  -4   7   1     4319.23     4495.82    149.04 o 
  -3   7   1      458.97      496.84     47.94 o 
  -2   7   1    31312.80    31416.36    527.42 o 
  -1   7   1     1472.35     1640.54     81.09 o 
   0   7   1     9757.78    10073.03    274.15 o 
   1   7   1    34217.75    34113.37    411.01 o 
   2   7   1      163.08      132.63     23.33 o 
   3   7   1    33129.21    32455.39    535.79 o 
   4   7   1     5894.03     6056.58    190.14 o 
   5   7   1     1979.67     1915.23    102.43 o 
   6   7   1    15156.94    15187.74    598.15 o 
   7   7   1      919.64      932.52    184.36 o 
   8   7   1     4312.38     4462.57    321.44 o 
   9   7   1      997.55     1015.23    156.87 o 
  -8   8   1      100.19       89.18     48.16 o 
  -7   8   1      663.07      618.88    144.57 o 
  -6   8   1     7522.72     7122.38    251.75 o 
  -5   8   1     6987.67     7027.23    294.77 o 
  -4   8   1      452.44      394.57     57.78 o 
  -3   8   1       12.98       24.91     24.27 o 
  -2   8   1    21484.36    21709.92    453.82 o 
  -1   8   1      491.58      563.13     68.92 o 
   0   8   1    25246.43    25712.39    463.07 o 
   1   8   1     6367.39     6693.90    195.13 o 
   2   8   1     3450.15     3585.84    140.66 o 
   3   8   1    29380.86    29345.21    533.35 o 
   4   8   1      283.77      294.07     43.31 o 
   5   8   1    15510.98    14532.53    370.74 o 
   6   8   1     8745.25     9346.14    469.46 o 
   7   8   1        0.02       -7.95     81.59 o 
   8   8   1     9715.46     9342.85    502.91 o 
   9   8   1      220.40       58.27     97.27 o 
  -8   9   1      495.22      647.15    141.43 o 
  -7   9   1     1605.71     1523.59    149.93 o 
  -6   9   1     3771.12     3686.95    221.20 o 
  -5   9   1     2216.51     2268.79    131.88 o 
  -4   9   1     5293.22     5172.42    174.71 o 
  -3   9   1     3514.98     3420.71    133.91 o 
  -2   9   1     3063.81     2931.87    123.83 o 
  -1   9   1       22.43       48.83     38.08 o 
   0   9   1    18297.65    18543.50    369.12 o 
   1   9   1      891.25      875.47     84.69 o 
   2   9   1    13052.98    13075.10    289.75 o 
   3   9   1    10306.52    10451.43    288.45 o 
   4   9   1      248.37      135.14     58.88 o 
   5   9   1    21393.33    22219.70   1033.20 o 
   6   9   1     1189.76     1384.50    185.52 o 
   7   9   1     2572.91     2455.41    251.88 o 
   8   9   1     8185.85     8274.50    493.26 o 
  -7  10   1     8098.89     7693.31    490.33 o 
  -6  10   1      405.22      242.00    165.12 o 
  -5  10   1      279.49      264.39    219.47 o 
  -4  10   1     6563.27     6395.25    246.88 o 
  -3  10   1     4401.73     4660.76    160.60 o 
  -2  10   1     2706.87     2563.51    177.94 o 
  -1  10   1       62.21      137.37     58.22 o 
   0  10   1    16270.77    15610.26    492.53 o 
   1  10   1     1257.77     1196.19    119.17 o 
   2  10   1    15295.46    14723.02    471.67 o 
   3  10   1     3421.86     3223.53    194.95 o 
   4  10   1       62.25      -47.00     67.03 o 
   5  10   1    13045.02    13208.38    618.67 o 
   6  10   1       31.19       56.86     69.44 o 
   7  10   1     4535.65     5077.34    383.50 o 
  -6  11   1       12.79       88.36    141.63 o 
  -5  11   1     3393.98     3293.19    393.41 o 
  -4  11   1     1317.59     1498.74    164.12 o 
  -3  11   1     3038.06     3051.91    174.55 o 
  -2  11   1     5830.47     5982.45    298.40 o 
  -1  11   1     1199.48     1441.52    128.42 o 
   0  11   1      517.54      499.76    122.95 o 
   1  11   1       17.38       72.09     51.95 o 
   2  11   1     8785.02     8583.42    357.31 o 
   3  11   1        2.88       77.68     45.98 o 
   4  11   1     8462.51     8373.81    541.37 o 
   5  11   1     5084.04     5396.75    467.55 o 
   6  11   1      202.46      427.38    120.83 o 
  -5  12   1     9920.82    10432.62    804.01 o 
  -4  12   1        5.19      -21.71     74.33 o 
  -3  12   1      166.43      120.75     67.30 o 
  -2  12   1     3886.48     3926.06    250.19 o 
  -1  12   1     3549.67     2887.69    239.32 o 
   0  12   1     1045.88     1009.76    124.97 o 
   1  12   1      918.32     1041.51    129.99 o 
   2  12   1     2130.69     2045.59    176.63 o 
   3  12   1      795.00      900.59    118.25 o 
   4  12   1     9200.09    10481.70    576.06 o 
   5  12   1      780.22      700.59    159.67 o 
  -2  13   1     2141.46     2156.73    185.33 o 
  -1  13   1     2286.66     1971.47    182.44 o 
   0  13   1     3279.56     3197.47    233.17 o 
   1  13   1     3256.81     3044.26    228.93 o 
   2  13   1      403.09      237.44     72.37 o 
  -3 -12   2      235.78      188.34    112.19 o 
  -2 -12   2    10332.91     9948.04    427.03 o 
  -1 -12   2      511.17      402.50    167.00 o 
   0 -12   2     1569.70     1597.46    167.02 o 
   1 -12   2     1551.62     1416.69    159.46 o 
   2 -12   2     1683.13     1603.81    169.06 o 
   3 -12   2     2727.82     2314.98    251.80 o 
   4 -12   2     2486.39     2498.07    281.32 o 
  -5 -11   2    11872.24    11924.57    651.04 o 
  -4 -11   2     1917.70     1927.98    241.50 o 
  -3 -11   2     4251.91     4364.91    363.08 o 
  -2 -11   2     6837.94     6821.91    330.20 o 
  -1 -11   2      154.04      156.14     95.48 o 
   0 -11   2     9200.81     8793.37    501.27 o 
   1 -11   2        9.22      -10.28     46.40 o 
   2 -11   2       43.21      103.15     54.67 o 
   3 -11   2     3256.33     3091.88    221.85 o 
   4 -11   2     4166.81     4096.40    260.83 o 
   5 -11   2     1407.78     1748.06    234.69 o 
  -6 -10   2     3625.16     3431.89    325.07 o 
  -5 -10   2     8189.46     7796.08    491.04 o 
  -4 -10   2        1.19      -53.69     71.36 o 
  -3 -10   2    18670.37    18099.51    560.66 o 
  -2 -10   2     2048.34     2121.02    198.31 o 
  -1 -10   2     2065.61     2084.57    167.80 o 
   0 -10   2    19342.54    18850.30    584.57 o 
   1 -10   2      448.32      428.66     96.44 o 
   2 -10   2     4719.42     4820.97    264.35 o 
   3 -10   2      443.68      409.32     78.56 o 
   4 -10   2     1382.03     1331.96    140.00 o 
   5 -10   2     6300.15     5935.90    412.04 o 
   6 -10   2     3111.77     3103.15    378.36 o 
   7 -10   2       62.13       79.86     77.71 o 
  -7  -9   2       39.11       40.63    112.18 o 
  -6  -9   2    12145.91    13288.42    650.23 o 
  -5  -9   2     4569.79     4912.07    557.83 o 
  -4  -9   2      390.41      354.46     89.71 o 
  -3  -9   2    29191.03    28412.68    733.99 o 
  -2  -9   2       17.64        1.46     35.82 o 
  -1  -9   2     8766.04     9014.79    350.79 o 
   0  -9   2    12080.93    12705.52    386.91 o 
   1  -9   2      124.42      191.21     52.61 o 
   2  -9   2    19020.30    18162.34    550.96 o 
   3  -9   2       91.20       63.74     30.71 o 
   4  -9   2      584.53      618.98     88.09 o 
   5  -9   2     3202.33     3286.85    172.05 o 
   6  -9   2     4261.07     4502.10    295.47 o 
   7  -9   2     2753.36     2946.80    238.06 o 
   8  -9   2      563.97      662.77    169.01 o 
  -8  -8   2     1537.01     1799.69    227.53 o 
  -7  -8   2     1368.06     1564.96    232.56 o 
  -6  -8   2    17526.74    18358.74    752.87 o 
  -5  -8   2     1278.14     1131.38    159.72 o 
  -4  -8   2     3260.38     3327.11    176.25 o 
  -3  -8   2    24156.97    22945.19    968.75 o 
  -2  -8   2       80.01       83.00     35.74 o 
  -1  -8   2    19850.07    19551.97    460.14 o 
   0  -8   2     3668.38     3681.64    181.92 o 
   1  -8   2     2053.75     2290.73    173.62 o 
   2  -8   2    20820.14    20868.23    578.51 o 
   3  -8   2     3570.31     3696.31    158.63 o 
   4  -8   2    13873.03    13751.19    339.08 o 
   5  -8   2      506.98      554.23     47.61 o 
   6  -8   2     1296.45      991.23    136.29 o 
   7  -8   2     4350.10     3822.97    312.31 o 
   8  -8   2     3455.45     3497.61    251.07 o 
  -8  -7   2       53.15      -55.38     68.65 o 
  -7  -7   2      119.60       62.02     82.55 o 
  -6  -7   2     8612.79     9262.29    476.36 o 
  -5  -7   2      773.80      809.77     86.09 o 
  -4  -7   2    13290.97    13665.58    300.57 o 
  -3  -7   2     4290.00     4433.39    147.50 o 
  -2  -7   2     1046.52     1028.70     69.01 o 
  -1  -7   2    27705.84    27746.78    955.64 o 
   0  -7   2       63.72       33.59     32.29 o 
   1  -7   2    17343.21    17247.84    482.05 o 
   2  -7   2    13751.88    13575.87    421.85 o 
   3  -7   2     1501.28     1616.19    106.60 o 
   4  -7   2    24593.98    24999.80    507.57 o 
   5  -7   2       63.77      110.83     23.75 o 
   6  -7   2      368.01      355.47     38.42 o 
   7  -7   2     2054.66     2123.39    179.73 o 
   8  -7   2     4112.53     4238.64    269.90 o 
   9  -7   2     1263.22     1309.80    157.02 o 
  -9  -6   2     2555.08     2214.86    238.56 o 
  -8  -6   2     3815.26     3420.20    370.14 o 
  -7  -6   2     2657.01     2929.76    250.30 o 
  -6  -6   2     4026.11     4336.37    294.77 o 
  -5  -6   2      310.22      255.43     47.97 o 
  -4  -6   2    21374.04    21380.16    451.20 o 
  -3  -6   2        4.52       14.15     16.87 o 
  -2  -6   2     6016.98     5860.23    169.65 o 
  -1  -6   2    20367.63    20256.90    468.59 o 
   0  -6   2       10.41       39.26     24.73 o 
   1  -6   2    42133.07    41479.55    887.76 o 
   2  -6   2      361.59      333.06     44.39 o 
   3  -6   2     4457.94     4551.51    153.51 o 
   4  -6   2    29831.66    29144.85    557.02 o 
   5  -6   2      101.06      102.20     34.26 o 
   6  -6   2     8559.44     8464.32    205.07 o 
   7  -6   2      283.60      320.10     76.62 o 
   8  -6   2      650.84      788.75    185.80 o 
   9  -6   2     2937.43     2931.99    227.53 o 
  -9  -5   2        6.54      106.12     70.88 o 
  -8  -5   2     5503.62     5961.23    364.74 o 
  -7  -5   2     8345.16     7974.66    409.50 o 
  -6  -5   2      340.80      327.36     82.36 o 
  -5  -5   2      796.20      806.82     70.85 o 
  -4  -5   2     9528.63    10114.33    276.32 o 
  -3  -5   2     2016.42     2194.49     81.71 o 
  -2  -5   2    29042.29    28311.60    525.49 o 
  -1  -5   2    15878.52    16283.65    356.83 o 
   0  -5   2     4068.54     3919.35    141.50 o 
   1  -5   2    48944.43    47912.66    546.26 o 
   2  -5   2      418.91      424.86     55.43 o 
   3  -5   2    25027.08    25037.69    473.68 o 
   4  -5   2    12851.55    13140.88    291.12 o 
   5  -5   2      921.07      977.66     60.93 o 
   6  -5   2    17491.07    17435.98    411.26 o 
   7  -5   2       15.80       68.09     52.45 o 
   8  -5   2     5988.38     5899.78    302.42 o 
   9  -5   2     1788.65     1694.11    169.37 o 
  10  -5   2     2816.21     2418.54    309.97 o 
 -10  -4   2       14.30       36.73     66.35 o 
  -9  -4   2     2799.96     2857.89    243.16 o 
  -8  -4   2     2402.61     2729.94    225.40 o 
  -7  -4   2     2721.71     2856.93    220.58 o 
  -6  -4   2     8074.40     8165.02    377.14 o 
  -5  -4   2     6102.59     6229.87    203.46 o 
  -4  -4   2      228.92      233.40     29.08 o 
  -3  -4   2      848.41      971.21     53.24 o 
  -2  -4   2    44955.06    43395.71   1010.51 o 
  -1  -4   2      336.98      368.01     30.19 o 
   0  -4   2    28487.16    28488.78    517.41 o 
   1  -4   2    11380.88    11089.82    257.89 o 
   2  -4   2     5553.48     6443.74    213.26 o 
   3  -4   2    90238.14    82972.27   1304.97 o 
   4  -4   2      749.58      709.77     43.73 o 
   5  -4   2     9076.56     9032.99    197.12 o 
   6  -4   2    14632.63    14529.89    460.33 o 
   7  -4   2     1339.68     1381.37    103.54 o 
   8  -4   2    11869.28    11422.02    651.07 o 
   9  -4   2      273.97      234.62     75.99 o 
  10  -4   2        8.85       58.12     56.19 o 
 -10  -3   2      115.78      117.22     65.95 o 
  -9  -3   2     7072.53     7448.81    340.42 o 
  -8  -3   2      992.19      937.16    153.53 o 
  -7  -3   2       47.82       43.59     43.23 o 
  -6  -3   2    13703.22    13937.18    501.41 o 
  -5  -3   2    12376.27    12896.01    383.11 o 
  -4  -3   2     2459.09     2658.77    103.67 o 
  -3  -3   2      233.51      340.14     25.49 o 
  -2  -3   2    33552.63    32640.14    459.64 o 
  -1  -3   2     4011.34     4248.99     99.89 o 
   0  -3   2    55610.98    51530.79    831.42 o 
   1  -3   2      229.92      250.57     46.46 o 
   2  -3   2     7872.54     7985.21    465.20 o 
   3  -3   2    87009.26    79093.16   1226.20 o 
   4  -3   2       50.16       52.95     11.76 o 
   5  -3   2    29501.57    28267.04    614.15 o 
   6  -3   2     9113.90     9037.76    338.01 o 
   7  -3   2      356.25      340.57     50.68 o 
   8  -3   2    14345.53    13423.35    385.09 o 
   9  -3   2      155.24       30.54     48.53 o 
  10  -3   2     1322.97     1270.51    169.98 o 
 -10  -2   2       91.77      -88.53    134.53 o 
  -9  -2   2    15729.46    15684.05    496.24 o 
  -8  -2   2      584.66      603.75     84.19 o 
  -7  -2   2     5263.50     5025.59    267.16 o 
  -6  -2   2     3305.10     3408.15    135.11 o 
  -5  -2   2    10803.03    11337.64    240.62 o 
  -4  -2   2    10811.99    11530.16    231.91 o 
  -3  -2   2    13075.18    13427.16    199.22 o 
  -2  -2   2     5334.45     5649.58    123.60 o 
  -1  -2   2      890.73      981.09     42.18 o 
   0  -2   2    46497.43    41983.29    600.21 o 
   1  -2   2     1535.50     1573.90    100.17 o 
   2  -2   2    60872.66    56178.88   1289.68 o 
   3  -2   2    37211.56    35710.26    663.64 o 
   4  -2   2      401.88      433.31     28.35 o 
   5  -2   2    46624.29    44614.78   1412.37 o 
   6  -2   2     1249.55     1298.91     76.72 o 
   7  -2   2     9921.44     9635.77    252.14 o 
   8  -2   2    10032.34    10129.89    379.23 o 
   9  -2   2      728.50      717.13    101.65 o 
  10  -2   2    10898.51    10918.11    454.75 o 
  11  -2   2      122.51      141.60    118.23 o 
 -10  -1   2     4535.73     4642.65    528.13 o 
  -9  -1   2     5870.48     6248.72    576.67 o 
  -8  -1   2      722.84      677.49     58.16 o 
  -7  -1   2    14612.27    14938.28    269.85 o 
  -6  -1   2      977.64      939.22     52.96 o 
  -5  -1   2     3051.41     3279.25     81.51 o 
  -4  -1   2    16603.48    17859.53    260.10 o 
  -3  -1   2    11380.08    11581.43    163.67 o 
  -2  -1   2      161.94      252.13     23.62 o 
  -1  -1   2    15885.78    16145.27    289.20 o 
   0  -1   2     7910.80     7954.46    126.17 o 
   1  -1   2       55.23       78.92     21.34 o 
   2  -1   2    83521.36    70012.35   1235.28 o 
   3  -1   2     3448.30     3564.72     98.46 o 
   4  -1   2     2920.86     2957.13     86.13 o 
   5  -1   2    32425.19    31389.18    775.42 o 
   6  -1   2     1052.81     1158.21     70.15 o 
   7  -1   2    19543.31    19518.89    449.06 o 
   8  -1   2     5730.55     5586.17    230.05 o 
   9  -1   2       44.02       27.32     51.27 o 
  10  -1   2    10402.66    11277.57    596.23 o 
  11  -1   2      228.34      234.29    101.26 o 
 -10   0   2     9417.61     9087.34    762.79 o 
  -9   0   2     1914.20     2229.36    298.93 o 
  -8   0   2     1493.09     1500.05     88.09 o 
  -7   0   2    27715.63    26911.09    631.81 o 
  -6   0   2     1158.85     1186.73     53.61 o 
  -5   0   2    12512.64    13029.79    194.11 o 
  -4   0   2     1151.05     1191.62     43.94 o 
  -3   0   2      362.54      352.28     27.93 o 
  -2   0   2   107963.60    90949.28   1027.36 o 
  -1   0   2    19668.94    19585.46    320.46 o 
   0   0   2      455.33      572.37     38.09 o 
   1   0   2      343.43      372.44     32.70 o 
   2   0   2    70063.34    58756.09    893.48 o 
   3   0   2     1759.48     1797.50     51.24 o 
   4   0   2    24641.41    24123.53    379.15 o 
   5   0   2    11072.70    11399.26    355.04 o 
   6   0   2     1075.20     1164.71     50.03 o 
   7   0   2    20785.48    21048.13    386.25 o 
   8   0   2       15.26       84.01     33.83 o 
   9   0   2     7424.41     7544.65    303.30 o 
  10   0   2     6745.26     6492.44    882.31 o 
  11   0   2       31.74       32.14     99.39 o 
 -10   1   2    14937.98    14620.79   1003.49 o 
  -9   1   2       89.93       -7.07     62.00 o 
  -8   1   2     8284.84     8199.50    256.89 o 
  -7   1   2    13344.21    13635.47    234.87 o 
  -6   1   2        2.56       11.57     12.56 o 
  -5   1   2    42126.83    42616.51    484.53 o 
  -4   1   2      231.26      272.53     19.95 o 
  -3   1   2      668.61      756.78     32.08 o 
  -2   1   2    19097.56    19189.55    235.89 o 
  -1   1   2    17272.07    16890.67    229.64 o 
   0   1   2     6405.02     6425.22    177.25 o 
   1   1   2     3233.40     3481.69     76.99 o 
   2   1   2      644.28      783.07     29.89 o 
   3   1   2       37.75       64.14     10.25 o 
   4   1   2    38461.68    36108.58    483.19 o 
   5   1   2       67.03       96.76     13.88 o 
   6   1   2     8261.71     8351.17    155.23 o 
   7   1   2    20602.26    20859.20    324.89 o 
   8   1   2      390.54      387.75     32.10 o 
   9   1   2    15583.47    15536.09    438.86 o 
  10   1   2      785.16      877.74    220.79 o 
  11   1   2     1063.16     1304.23    208.59 o 
 -10   2   2     7261.18     7475.13    470.60 o 
  -9   2   2      108.92      175.84     49.82 o 
  -8   2   2    20575.19    20509.42    428.36 o 
  -7   2   2     2369.04     2392.87     99.49 o 
  -6   2   2     5052.62     5037.13    133.24 o 
  -5   2   2    29353.63    29202.44    421.17 o 
  -4   2   2       72.06      122.06     17.27 o 
  -3   2   2    18207.15    18083.04    215.69 o 
  -2   2   2     1485.67     1553.99     40.87 o 
  -1   2   2     4270.30     4536.67     81.29 o 
   0   2   2    35387.65    33021.63    592.53 o 
   1   2   2    40521.57    37310.31    578.80 o 
   2   2   2      253.60      344.10     26.00 o 
   3   2   2     3040.61     3538.43    108.14 o 
   4   2   2    36182.25    35205.30    529.64 o 
   5   2   2     4357.68     4565.19    112.43 o 
   6   2   2    18000.18    18231.79    305.67 o 
   7   2   2     8336.78     8273.96    193.38 o 
   8   2   2      170.25      204.27     36.08 o 
   9   2   2    20157.72    21593.09    593.03 o 
  10   2   2      334.70      319.86    106.52 o 
  11   2   2     5050.56     5441.73    421.00 o 
 -10   3   2      987.58      781.32    157.14 o 
  -9   3   2       59.00       67.40     38.86 o 
  -8   3   2    20237.34    19996.71    432.56 o 
  -7   3   2       25.35       85.12     28.42 o 
  -6   3   2    27031.51    26712.64    447.70 o 
  -5   3   2    12708.91    12918.82    236.97 o 
  -4   3   2       51.08       45.71     14.02 o 
  -3   3   2    50183.66    46509.38    510.93 o 
  -2   3   2     3506.20     3705.59     74.52 o 
  -1   3   2     9061.08     9496.45    145.20 o 
   0   3   2     7740.58     7801.44    154.49 o 
   1   3   2    13376.44    13700.04    221.98 o 
   2   3   2     8398.54     8718.32    148.21 o 
   3   3   2     8995.67     9334.54    145.75 o 
   4   3   2     9943.91    10181.77    185.16 o 
   5   3   2     1185.77     1160.70     47.90 o 
   6   3   2    29634.30    29425.03    691.43 o 
   7   3   2      223.75       36.24     48.51 o 
   8   3   2     6564.57     7016.31    279.48 o 
   9   3   2     9420.58     9987.68    327.02 o 
  10   3   2       11.85       28.05     64.29 o 
  11   3   2    11920.01    11541.89    861.43 o 
 -10   4   2       12.49       63.61     53.24 o 
  -9   4   2     6859.66     6561.67    236.01 o 
  -8   4   2    11911.78    11160.92    343.92 o 
  -7   4   2        0.41       10.75     33.80 o 
  -6   4   2    26167.86    25218.02    480.89 o 
  -5   4   2     2041.48     2167.39     92.88 o 
  -4   4   2     3643.71     3736.67     88.78 o 
  -3   4   2    46020.43    43642.02    518.72 o 
  -2   4   2     1809.57     1735.01     56.87 o 
  -1   4   2    40550.51    38069.88    557.92 o 
   0   4   2       81.55      100.33     18.64 o 
   1   4   2     2393.84     2593.60     71.96 o 
   2   4   2    16587.28    16686.00    254.77 o 
   3   4   2    11078.37    11387.96    185.81 o 
   4   4   2     1346.61     1337.87     40.71 o 
   5   4   2       21.32       21.65     20.21 o 
   6   4   2    15371.92    15351.84    425.92 o 
   7   4   2      695.91      696.11     70.89 o 
   8   4   2    13421.11    13613.20    433.58 o 
   9   4   2     1897.06     2097.68    162.47 o 
  10   4   2      468.31      443.66     93.88 o 
 -10   5   2      870.44      887.48    122.17 o 
  -9   5   2     9373.23     9207.88    330.24 o 
  -8   5   2     1402.01     1463.45    116.46 o 
  -7   5   2     1238.94     1184.48     97.27 o 
  -6   5   2    26394.73    25597.53    493.23 o 
  -5   5   2      110.56      139.36     39.51 o 
  -4   5   2    23066.16    22782.76    331.42 o 
  -3   5   2     6902.89     6492.95    178.90 o 
  -2   5   2       75.66      100.25     15.88 o 
  -1   5   2    43940.23    41515.62    621.09 o 
   0   5   2      642.27      797.02     46.17 o 
   1   5   2     2346.60     2411.65     73.47 o 
   2   5   2    13133.06    13546.24    336.96 o 
   3   5   2     5460.99     5630.98    137.82 o 
   4   5   2     8775.47     8783.75    157.16 o 
   5   5   2     5102.89     5209.15    164.00 o 
   6   5   2      595.34      659.74     78.25 o 
   7   5   2     1207.40     1198.51    110.69 o 
   8   5   2    16137.43    16057.82    497.14 o 
   9   5   2        0.51       -8.56     64.41 o 
  10   5   2     2471.24     2939.31    249.44 o 
  -9   6   2     8943.64     8510.86    320.75 o 
  -8   6   2       80.66      -11.97     42.46 o 
  -7   6   2     4972.79     5042.01    212.96 o 
  -6   6   2    12124.55    11853.73    334.46 o 
  -5   6   2      372.53      311.64     57.53 o 
  -4   6   2    32158.24    31501.36    541.96 o 
  -3   6   2     1526.90     1555.23     74.85 o 
  -2   6   2     8597.39     8500.11    189.41 o 
  -1   6   2    27782.54    27662.99    443.99 o 
   0   6   2      684.64      701.84     56.97 o 
   1   6   2    22254.23    21640.22    335.43 o 
   2   6   2      160.49      150.00     22.02 o 
   3   6   2        0.66       12.74     17.72 o 
   4   6   2    16357.41    16380.12    348.22 o 
   5   6   2     7969.57     7708.77    179.66 o 
   6   6   2     1465.80     1615.62    159.92 o 
   7   6   2      329.90      293.43     82.49 o 
   8   6   2     5630.22     5646.88    338.95 o 
   9   6   2      766.71      829.44    169.66 o 
  10   6   2     8549.05     8839.68    551.84 o 
  -9   7   2     2738.00     2387.03    201.10 o 
  -8   7   2      133.89      126.58     38.40 o 
  -7   7   2     8630.59     8539.57    347.50 o 
  -6   7   2     1646.76     1793.21    118.55 o 
  -5   7   2     5632.76     5326.69    185.83 o 
  -4   7   2    21074.80    21383.41    408.25 o 
  -3   7   2       29.07       38.79     20.18 o 
  -2   7   2    21425.20    21105.13    415.75 o 
  -1   7   2     7070.18     7216.61    192.50 o 
   0   7   2     1369.57     1428.15     82.15 o 
   1   7   2    44162.20    42132.43    504.92 o 
   2   7   2       19.50       33.55     15.84 o 
   3   7   2     6860.63     6657.67    193.58 o 
   4   7   2     4848.46     5057.87    208.26 o 
   5   7   2     2992.52     3100.09     89.18 o 
   6   7   2     8560.92     8633.64    417.23 o 
   7   7   2     2651.77     2215.75    205.65 o 
   8   7   2      518.67      446.57    101.03 o 
   9   7   2      298.23      206.48     78.89 o 
  -8   8   2       21.08       52.35     62.37 o 
  -7   8   2    13321.18    12761.53    381.02 o 
  -6   8   2      403.79      301.41     51.68 o 
  -5   8   2    12039.92    11855.87    324.22 o 
  -4   8   2     9300.43     9358.78    241.39 o 
  -3   8   2      295.00      320.82     34.75 o 
  -2   8   2    35019.66    34259.15    571.44 o 
  -1   8   2     1832.22     1969.95    113.54 o 
   0   8   2     9382.12    10178.38    296.81 o 
   1   8   2    20036.50    20222.58    404.93 o 
   2   8   2       41.35       56.30     22.10 o 
   3   8   2    24564.65    23770.52    875.67 o 
   4   8   2     1413.19     1432.20    167.31 o 
   5   8   2       48.16       78.96     25.00 o 
   6   8   2     6864.37     7869.10    413.89 o 
   7   8   2     3882.67     3980.95    301.82 o 
   8   8   2     2053.28     2342.42    291.79 o 
   9   8   2     1253.86     1213.46    175.74 o 
  -8   9   2     1174.08     1141.43    187.33 o 
  -7   9   2     2554.72     2244.60    179.32 o 
  -6   9   2     1347.53     1479.27    112.23 o 
  -5   9   2    15021.84    14801.63    393.08 o 
  -4   9   2      394.40      382.34     59.98 o 
  -3   9   2     3106.64     3076.44    121.94 o 
  -2   9   2    18249.36    18152.98    386.42 o 
  -1   9   2      428.56      534.51     79.32 o 
   0   9   2    32860.44    32545.74    774.11 o 
   1   9   2      749.51      900.60     96.99 o 
   2   9   2     1464.81     1543.36     98.12 o 
   3   9   2    25629.11    25856.24    533.81 o 
   4   9   2       63.92       16.23     23.61 o 
   5   9   2     8931.46     8913.59    458.08 o 
   6   9   2     1638.95     1577.04    189.57 o 
   7   9   2      947.93     1243.13    178.26 o 
   8   9   2     3154.18     3569.12    351.62 o 
  -7  10   2       31.64       35.54    104.77 o 
  -6  10   2      187.15      153.32     72.80 o 
  -5  10   2     8358.78     8183.15    347.02 o 
  -4  10   2      880.37      868.44     88.27 o 
  -3  10   2     7139.30     7438.61    274.62 o 
  -2  10   2     6342.70     6457.94    293.08 o 
  -1  10   2      162.71      197.60     50.22 o 
   0  10   2    28968.31    29087.12    738.85 o 
   1  10   2       11.61       84.80     47.64 o 
   2  10   2     6557.48     6490.46    367.33 o 
   3  10   2    16012.68    15743.75    484.78 o 
   4  10   2      871.29      893.93    178.64 o 
   5  10   2    13698.49    14728.29   1083.20 o 
   6  10   2      322.40      392.67    117.21 o 
   7  10   2      705.35     1009.23    217.94 o 
  -6  11   2      489.39      423.77    120.27 o 
  -5  11   2     2070.09     2201.29    244.04 o 
  -4  11   2     1358.68     1246.74    200.32 o 
  -3  11   2    12379.87    12826.58    395.75 o 
  -2  11   2      200.02      232.10     79.77 o 
  -1  11   2     3581.74     3823.76    202.07 o 
   0  11   2    10776.78    10690.64    402.48 o 
   1  11   2      115.56      109.35     54.75 o 
   2  11   2    24320.28    23871.05    667.82 o 
   3  11   2     5038.64     4937.29    349.45 o 
   4  11   2       79.70      102.13     79.41 o 
   5  11   2    10611.18    10959.69    670.76 o 
   6  11   2      114.00      113.85     75.37 o 
  -5  12   2      208.98      202.47     87.24 o 
  -4  12   2       47.34      171.92     87.00 o 
  -3  12   2     6495.15     6019.26    314.13 o 
  -2  12   2      225.16      187.12     65.72 o 
  -1  12   2     4970.07     4838.98    273.44 o 
   0  12   2     2992.52     2472.62    264.74 o 
   1  12   2      686.50      842.33    112.22 o 
   2  12   2    19182.28    18514.84    590.92 o 
   3  12   2      396.91      311.75    193.62 o 
   4  12   2     7647.52     8583.70    503.57 o 
   5  12   2     4697.80     4651.99    373.04 o 
  -3  13   2      766.61      902.17    155.00 o 
  -2  13   2      405.17      384.94     86.94 o 
  -1  13   2     8555.75     7746.91    445.27 o 
   0  13   2        0.27       49.91     65.19 o 
   1  13   2     3753.64     3730.05    473.00 o 
   2  13   2     8247.17     7801.28    367.81 o 
   3  13   2      175.78      113.94     73.41 o 
  -2 -12   3     2362.49     2401.22    271.37 o 
  -1 -12   3     1593.32     1488.17    162.20 o 
   0 -12   3     1573.04     1600.05    193.91 o 
   1 -12   3      225.12      203.74     81.31 o 
   2 -12   3    10955.84    10897.08    548.75 o 
   3 -12   3       56.82       37.96     68.59 o 
  -4 -11   3     1074.97      942.55    178.63 o 
  -3 -11   3      342.93      388.48    112.04 o 
  -2 -11   3     2888.19     2945.57    217.23 o 
  -1 -11   3     3540.82     3486.65    237.46 o 
   0 -11   3       53.86       85.65     54.19 o 
   1 -11   3       15.06       69.09     50.81 o 
   2 -11   3     8077.54     8024.72    377.04 o 
   3 -11   3       72.61      139.87    122.50 o 
   4 -11   3     8128.29     8081.98    383.38 o 
   5 -11   3     3429.75     3102.25    312.76 o 
  -6 -10   3      576.57      712.14    156.00 o 
  -5 -10   3     7856.05     7973.36    512.71 o 
  -4 -10   3      339.18      443.19    195.50 o 
  -3 -10   3     3760.67     3801.56    278.36 o 
  -2 -10   3     3777.44     4129.18    278.44 o 
  -1 -10   3     3068.55     3231.22    215.49 o 
   0 -10   3     3717.98     3513.84    280.98 o 
   1 -10   3     3614.96     3586.85    228.27 o 
   2 -10   3     1577.24     1563.20    149.57 o 
   3 -10   3      104.09      101.25     52.31 o 
   4 -10   3     8719.33     8468.37    375.87 o 
   5 -10   3      402.29      454.56    123.25 o 
   6 -10   3     3765.28     4134.38    364.83 o 
  -7  -9   3      325.99      319.72    112.23 o 
  -6  -9   3     3821.53     4503.96    367.67 o 
  -5  -9   3     9382.02     9634.87    633.36 o 
  -4  -9   3       31.42      -86.03     86.03 o 
  -3  -9   3    11667.31    11359.00    405.42 o 
  -2  -9   3     1404.43     1339.36    130.51 o 
  -1  -9   3      674.14      633.19    113.22 o 
   0  -9   3     3353.09     3404.03    187.64 o 
   1  -9   3     5128.64     5544.75    355.62 o 
   2  -9   3      659.66      615.62    100.45 o 
   3  -9   3      648.69      735.95     67.27 o 
   4  -9   3     6570.64     6639.95    311.60 o 
   5  -9   3      140.67      126.36     62.60 o 
   6  -9   3     9846.53     9849.21    416.67 o 
   7  -9   3      960.73     1070.18    138.51 o 
  -7  -8   3       83.66      122.69     69.47 o 
  -6  -8   3    10603.05    11358.52    580.48 o 
  -5  -8   3     4676.84     4667.78    343.06 o 
  -4  -8   3      476.00      401.10     62.56 o 
  -3  -8   3    21040.82    21705.42    783.28 o 
  -2  -8   3     1391.34     1422.74     89.31 o 
  -1  -8   3     9931.41     9670.11    296.32 o 
   0  -8   3     2517.19     2413.84    146.07 o 
   1  -8   3     4170.58     4168.54    171.09 o 
   2  -8   3     8005.71     7546.40    388.54 o 
   3  -8   3     4582.95     4587.91    169.62 o 
   4  -8   3     2809.23     2657.91    180.58 o 
   5  -8   3       14.37       38.91     39.89 o 
   6  -8   3    14336.89    14930.56    522.32 o 
   7  -8   3      398.38      446.32    100.07 o 
   8  -8   3     4271.56     4149.37    277.11 o 
  -8  -7   3     3977.20     3922.97    325.58 o 
  -7  -7   3      115.05       -8.53     60.54 o 
  -6  -7   3    14083.72    14806.86    907.27 o 
  -5  -7   3      423.18      291.43    143.71 o 
  -4  -7   3     8130.34     8276.54    288.44 o 
  -3  -7   3    17617.91    17406.24    416.12 o 
  -2  -7   3      156.91      158.02     32.18 o 
  -1  -7   3    14749.01    15069.87    445.89 o 
   0  -7   3      261.32      347.42     43.52 o 
   1  -7   3       95.33      109.41     25.33 o 
   2  -7   3    11786.72    11972.98    390.48 o 
   3  -7   3     8744.99     9184.39    246.07 o 
   4  -7   3       84.98      166.65     52.38 o 
   5  -7   3     2079.59     1952.52    143.28 o 
   6  -7   3     6448.96     7051.09    247.61 o 
   7  -7   3      326.36      307.37     85.24 o 
   8  -7   3    12673.40    11238.58    550.53 o 
   9  -7   3      359.59      227.56     88.54 o 
  -9  -6   3    10137.81    10633.51    738.51 o 
  -8  -6   3       90.66      -24.09     60.78 o 
  -7  -6   3     1213.42     1179.71    165.05 o 
  -6  -6   3    19433.91    19630.77    733.24 o 
  -5  -6   3      259.91      188.87     67.31 o 
  -4  -6   3    24933.47    24526.26    639.16 o 
  -3  -6   3     4554.78     4655.47    157.29 o 
  -2  -6   3     2025.77     1956.82    104.50 o 
  -1  -6   3    21724.99    21533.63    356.43 o 
   0  -6   3     1750.72     1999.06    109.95 o 
   1  -6   3     7922.15     8068.52    222.66 o 
   2  -6   3     6547.24     6563.35    255.23 o 
   3  -6   3     5354.60     5451.85    158.33 o 
   4  -6   3     5380.10     5424.02    232.37 o 
   5  -6   3     5875.24     6207.85    249.67 o 
   6  -6   3      428.78      448.77     54.27 o 
   7  -6   3       12.62       40.17     65.55 o 
   8  -6   3    15497.39    14305.66    645.43 o 
   9  -6   3      180.35      140.23     60.90 o 
  -9  -5   3     8264.68     8251.18    462.04 o 
  -8  -5   3      120.69      193.90     82.44 o 
  -7  -5   3     6724.18     6835.32    386.66 o 
  -6  -5   3     6249.73     6351.02    263.13 o 
  -5  -5   3      815.71      703.28     70.49 o 
  -4  -5   3    31763.26    31512.60    782.10 o 
  -3  -5   3     1039.35     1128.45     59.85 o 
  -2  -5   3    19761.87    19271.79    555.77 o 
  -1  -5   3    23021.08    22695.87    374.39 o 
   0  -5   3      624.82      691.05     50.25 o 
   1  -5   3    28393.11    28110.13    484.21 o 
   2  -5   3      743.61      827.51    108.33 o 
   3  -5   3      327.02      436.98     72.08 o 
   4  -5   3     6294.06     6787.43    248.31 o 
   5  -5   3     3350.57     3250.81    159.76 o 
   6  -5   3     7978.05     7855.64    231.89 o 
   7  -5   3      225.86      222.67     65.33 o 
   8  -5   3     7736.75     7449.67    348.96 o 
   9  -5   3      532.42      482.75    100.87 o 
  10  -5   3    10505.71    10161.18    660.85 o 
  -9  -4   3     1418.90     1384.39    171.19 o 
  -8  -4   3      775.77      691.87    129.98 o 
  -7  -4   3    16726.53    17286.57    640.46 o 
  -6  -4   3      808.43      815.62    115.80 o 
  -5  -4   3     8523.39     8696.38    271.14 o 
  -4  -4   3    20480.56    20296.25    362.29 o 
  -3  -4   3       38.35       40.57     13.70 o 
  -2  -4   3    28270.66    26665.13    763.67 o 
  -1  -4   3     5987.19     5963.35    130.46 o 
   0  -4   3    13457.36    13990.17    302.82 o 
   1  -4   3    42103.15    40521.84    570.97 o 
   2  -4   3     1559.15     1705.07    104.17 o 
   3  -4   3     6076.41     6559.14    226.56 o 
   4  -4   3     3359.48     3661.70    185.67 o 
   5  -4   3      443.23      421.56     49.85 o 
   6  -4   3     7422.83     6892.01    178.82 o 
   7  -4   3     4972.47     4862.56    198.57 o 
   8  -4   3      390.37      350.63     68.02 o 
   9  -4   3      134.06      112.45     54.91 o 
  10  -4   3     3755.65     3489.83    251.93 o 
 -10  -3   3     2359.42     2155.52    245.63 o 
  -9  -3   3        8.95       -8.44     69.43 o 
  -8  -3   3       22.58      109.86     68.34 o 
  -7  -3   3     6445.83     6998.52    353.04 o 
  -6  -3   3      168.85      245.57     57.60 o 
  -5  -3   3    26109.48    26384.79    868.62 o 
  -4  -3   3     6873.68     6990.99    143.97 o 
  -3  -3   3     2649.77     3022.97     89.56 o 
  -2  -3   3    52270.56    49430.07    893.05 o 
  -1  -3   3      100.23      137.80     20.90 o 
   0  -3   3    33872.28    32506.09    503.75 o 
   1  -3   3    22809.25    22781.10    418.65 o 
   2  -3   3      206.54      396.74     63.10 o 
   3  -3   3    39316.83    38086.20    988.37 o 
   4  -3   3       21.77       44.10     21.59 o 
   5  -3   3     2643.70     2637.92     78.14 o 
   6  -3   3     6386.36     6536.78    217.23 o 
   7  -3   3    10112.10     9716.17    294.96 o 
   8  -3   3     3690.71     3604.56    255.51 o 
   9  -3   3      807.80      797.82    152.85 o 
  10  -3   3     1983.61     2119.33    188.25 o 
 -10  -2   3     1239.41     1302.34    284.63 o 
  -9  -2   3     5398.15     5542.22    272.53 o 
  -8  -2   3     5028.34     5027.57    245.44 o 
  -7  -2   3     4633.70     4831.61    183.70 o 
  -6  -2   3      202.60      185.88     37.02 o 
  -5  -2   3    33821.72    33509.29    522.02 o 
  -4  -2   3       77.26       82.28     17.18 o 
  -3  -2   3    11888.26    12180.00    203.12 o 
  -2  -2   3    62212.18    58033.22    699.99 o 
  -1  -2   3        3.97       13.83      9.40 o 
   0  -2   3    52254.82    47220.62    674.17 o 
   1  -2   3     3081.42     3194.14     91.42 o 
   2  -2   3     3894.07     4342.48    198.04 o 
   3  -2   3    71930.21    64557.37   1348.13 o 
   4  -2   3      423.08      348.14     37.84 o 
   5  -2   3    23238.28    22098.44    409.93 o 
   6  -2   3      613.64      597.87     53.05 o 
   7  -2   3       27.14       33.52     23.34 o 
   8  -2   3     6506.89     6141.14    236.30 o 
   9  -2   3     8383.72     8837.89    439.03 o 
  10  -2   3      353.71      286.81     70.38 o 
  11  -2   3       29.41      122.07    127.00 o 
 -10  -1   3      184.82      144.33     92.50 o 
  -9  -1   3     2882.66     3325.28    412.07 o 
  -8  -1   3     6694.93     7135.73    225.14 o 
  -7  -1   3      811.88      809.79     50.32 o 
  -6  -1   3       16.25       40.39     18.88 o 
  -5  -1   3    14966.48    15291.70    262.43 o 
  -4  -1   3      504.71      616.37     31.46 o 
  -3  -1   3    34726.08    34210.92    478.40 o 
  -2  -1   3     7915.43     8108.53    163.37 o 
  -1  -1   3    24862.58    24281.48    338.06 o 
   0  -1   3    39113.16    35494.82    509.84 o 
   1  -1   3      345.05      374.24     25.25 o 
   2  -1   3    25870.63    24715.55    629.57 o 
   3  -1   3    24020.76    23479.72    659.51 o 
   4  -1   3      164.26      150.23     19.83 o 
   5  -1   3    45157.97    43612.98   1174.70 o 
   6  -1   3        7.93       14.22     13.31 o 
   7  -1   3     3085.15     2951.62    125.04 o 
   8  -1   3     6978.05     6745.35    239.42 o 
   9  -1   3     3521.35     3807.07    224.03 o 
  10  -1   3     2390.95     2793.10    197.79 o 
  11  -1   3     1298.30     1163.73    344.50 o 
 -10   0   3     1705.01     1711.90    305.93 o 
  -9   0   3     3115.33     2796.87    380.17 o 
  -8   0   3     2379.49     2581.77    135.57 o 
  -7   0   3     5296.82     5410.26    145.02 o 
  -6   0   3     6373.49     6352.87    153.37 o 
  -5   0   3     1164.79     1097.50     46.14 o 
  -4   0   3     1584.57     1619.06     62.92 o 
  -3   0   3    34959.66    34171.86    434.35 o 
  -2   0   3    13713.66    14811.50    227.36 o 
  -1   0   3    26187.60    25382.70    373.70 o 
   0   0   3    75167.11    61398.37    922.16 o 
   1   0   3      234.80      257.04     26.58 o 
   2   0   3    84296.26    68713.30   1158.75 o 
   3   0   3      317.26      298.84     28.21 o 
   4   0   3     6360.50     6354.24    194.60 o 
   5   0   3    25509.98    24571.11    514.71 o 
   6   0   3      494.25      526.05     46.40 o 
   7   0   3    15105.48    14874.92    306.76 o 
   8   0   3      576.62      586.81     59.97 o 
   9   0   3      130.45      115.29     85.61 o 
  10   0   3     4923.62     4912.52    371.87 o 
  11   0   3     3969.70     3938.32    422.57 o 
 -10   1   3     8134.22     9601.49    785.12 o 
  -9   1   3      397.28      342.03    146.41 o 
  -8   1   3        0.60       23.82     23.47 o 
  -7   1   3     7908.13     8087.76    187.37 o 
  -6   1   3    11480.84    11664.63    230.58 o 
  -5   1   3     5566.47     5558.04    131.61 o 
  -4   1   3     1044.36     1196.21     48.75 o 
  -3   1   3    17080.38    16710.69    244.41 o 
  -2   1   3    10518.27    10806.90    163.07 o 
  -1   1   3    23581.57    22694.72    327.71 o 
   0   1   3      951.30     1001.42     63.30 o 
   1   1   3      130.39      195.12     27.63 o 
   2   1   3   102473.10    82606.02   1112.89 o 
   3   1   3       89.03      122.44     21.95 o 
   4   1   3    33224.77    32474.40    535.53 o 
   5   1   3    10977.18    10951.15    195.06 o 
   6   1   3     1542.25     1675.17     60.79 o 
   7   1   3    20667.97    20672.41    337.55 o 
   8   1   3      639.41      661.30     48.34 o 
   9   1   3     2248.63     2393.64    127.27 o 
  10   1   3     1435.29     1438.89    198.07 o 
  11   1   3     1764.48     1750.22    241.09 o 
 -10   2   3     8270.25     8040.98    713.12 o 
  -9   2   3       54.57       85.73     50.61 o 
  -8   2   3     2698.14     3032.44    159.59 o 
  -7   2   3     3164.86     3322.16    136.45 o 
  -6   2   3     2940.88     3103.25     78.10 o 
  -5   2   3    11953.83    12208.50    173.77 o 
  -4   2   3     5633.86     5890.53     95.94 o 
  -3   2   3     6066.13     6452.68    100.24 o 
  -2   2   3     1628.33     1690.47     42.88 o 
  -1   2   3    30656.03    28250.39    505.82 o 
   0   2   3     3172.88     3371.29    102.36 o 
   1   2   3    13012.69    12583.05    199.62 o 
   2   2   3     5170.12     5300.63    107.77 o 
   3   2   3     2115.95     2266.55     57.06 o 
   4   2   3    75569.74    70641.47    895.03 o 
   5   2   3     1723.72     1706.88     63.61 o 
   6   2   3     9162.20     9279.10    192.93 o 
   7   2   3    20993.65    21603.28    396.84 o 
   8   2   3      353.50      329.09     40.47 o 
   9   2   3    12153.82    12294.17    406.56 o 
  10   2   3      245.76      209.51     92.64 o 
  11   2   3       35.89      116.40     81.97 o 
 -10   3   3     4224.39     4403.44    522.92 o 
  -9   3   3      177.86      155.48     49.54 o 
  -8   3   3    15436.14    14774.35    355.85 o 
  -7   3   3       29.21       50.31     27.86 o 
  -6   3   3     3025.49     3055.17    113.31 o 
  -5   3   3     9241.04     9079.01    162.17 o 
  -4   3   3     7099.67     6877.55    111.43 o 
  -3   3   3     7265.00     7526.09    126.43 o 
  -2   3   3     3966.17     4155.08     89.23 o 
  -1   3   3    15913.57    16085.75    261.29 o 
   0   3   3      312.77      476.03     34.89 o 
   1   3   3    83672.82    73767.38   1002.65 o 
   2   3   3     2062.97     2127.72     65.17 o 
   3   3   3    11726.40    12269.57    205.04 o 
   4   3   3    51784.78    48940.61    861.21 o 
   5   3   3      145.27      162.72     24.56 o 
   6   3   3    27455.81    27644.77    301.61 o 
   7   3   3     6340.11     6450.57    182.19 o 
   8   3   3     1346.45     1396.78     68.13 o 
   9   3   3    14151.47    15121.65    481.09 o 
  10   3   3      185.73      112.76     75.10 o 
  11   3   3     2279.20     2337.90    320.39 o 
 -10   4   3     1562.11     1350.12    300.80 o 
  -9   4   3      453.70      465.01     68.60 o 
  -8   4   3    16260.14    15853.48    381.74 o 
  -7   4   3     2077.86     2083.10    127.26 o 
  -6   4   3     9454.72     9378.18    278.04 o 
  -5   4   3     4309.83     4293.77    125.56 o 
  -4   4   3      427.90      485.72     41.95 o 
  -3   4   3    19201.32    18565.75    243.63 o 
  -2   4   3    10960.76    10876.34    172.77 o 
  -1   4   3      888.86      950.44     40.40 o 
   0   4   3      678.55      793.99     47.96 o 
   1   4   3    39501.28    38127.18    557.77 o 
   2   4   3     2610.88     2807.09     82.16 o 
   3   4   3    34140.43    33793.18    434.97 o 
   4   4   3    24839.56    25361.96    207.39 o 
   5   4   3     1520.96     1622.96     56.76 o 
   6   4   3    34410.97    34844.07    769.78 o 
   7   4   3      585.93      613.32     64.57 o 
   8   4   3     7544.06     7910.54    309.48 o 
   9   4   3     6962.52     7205.29    308.90 o 
  10   4   3       21.78       52.74     73.66 o 
 -10   5   3       53.08      126.20     78.97 o 
  -9   5   3     5290.91     4993.49    209.63 o 
  -8   5   3     8366.07     8030.54    259.78 o 
  -7   5   3       11.09       -3.47     32.50 o 
  -6   5   3    19635.96    19596.68    458.91 o 
  -5   5   3      416.41      444.04     56.14 o 
  -4   5   3     1003.33     1001.76     57.78 o 
  -3   5   3    10375.97    10096.58    221.81 o 
  -2   5   3    11414.15    11418.36    334.54 o 
  -1   5   3    17546.80    17339.99    380.31 o 
   0   5   3     3477.83     3801.16    106.82 o 
   1   5   3    14655.01    14994.65    278.97 o 
   2   5   3      152.66      168.23     30.33 o 
   3   5   3    27705.66    27397.17    288.21 o 
   4   5   3      261.37      275.52     25.35 o 
   5   5   3     7360.74     7520.17    178.02 o 
   6   5   3    15568.32    15949.60    444.24 o 
   7   5   3      160.26      150.32     43.62 o 
   8   5   3    18804.42    18028.63    531.78 o 
   9   5   3     2523.59     2590.34    200.14 o 
  10   5   3      216.69      228.16     69.63 o 
  -9   6   3    12454.29    11813.71    349.19 o 
  -8   6   3     2201.23     2238.12    149.75 o 
  -7   6   3     1247.26     1419.48    110.34 o 
  -6   6   3    17059.46    16840.74    422.41 o 
  -5   6   3      418.02      472.52     73.73 o 
  -4   6   3    20338.50    19872.65    450.47 o 
  -3   6   3      300.87      309.37     32.39 o 
  -2   6   3     2218.65     2177.73     76.79 o 
  -1   6   3    20329.41    20092.61    331.87 o 
   0   6   3    21143.66    22274.54    675.42 o 
   1   6   3       74.08      234.42     29.06 o 
   2   6   3       15.72       31.72     19.80 o 
   3   6   3    27273.56    27520.93    735.23 o 
   4   6   3     1223.49     1254.62     56.35 o 
   5   6   3    26908.01    26855.38    440.00 o 
   6   6   3     2600.79     2671.08    162.33 o 
   7   6   3      132.69      101.05     45.09 o 
   8   6   3    19481.01    19902.98    713.39 o 
   9   6   3       85.96       67.11     48.55 o 
  10   6   3     3534.74     3760.96    375.36 o 
  -9   7   3    10577.78     9895.81    356.51 o 
  -8   7   3       40.06        9.47     38.05 o 
  -7   7   3     8966.70     8485.62    296.13 o 
  -6   7   3     6888.99     6772.30    245.91 o 
  -5   7   3       82.33       55.26     36.43 o 
  -4   7   3    35309.28    34699.09    686.33 o 
  -3   7   3      342.77      334.85     33.28 o 
  -2   7   3     2968.50     2847.49    133.65 o 
  -1   7   3    10649.14    10583.59    232.73 o 
   0   7   3     9649.91     9882.08    223.39 o 
   1   7   3     6772.52     6712.00    188.98 o 
   2   7   3     1750.13     1697.97     96.32 o 
   3   7   3     3749.49     3730.17    165.59 o 
   4   7   3      113.65      140.11     31.92 o 
   5   7   3    21766.63    22242.87    434.70 o 
   6   7   3      239.48      308.54     74.96 o 
   7   7   3     1784.17     1484.12    168.47 o 
   8   7   3    12253.12    13280.50    575.25 o 
   9   7   3      141.59      283.52     88.73 o 
  -8   8   3        1.67      -35.96     35.96 o 
  -7   8   3    15254.22    14570.15    417.13 o 
  -6   8   3     2077.58     2101.99    132.92 o 
  -5   8   3     5045.46     4848.81    190.02 o 
  -4   8   3    16258.99    15768.78    318.54 o 
  -3   8   3       18.19       65.00     22.00 o 
  -2   8   3    13815.85    13784.37    347.59 o 
  -1   8   3     2237.15     2093.32    116.81 o 
   0   8   3       88.67       81.98     33.26 o 
   1   8   3    18396.68    17777.50    404.13 o 
   2   8   3     3338.43     3164.83    166.19 o 
   3   8   3      500.76      488.22    138.88 o 
   4   8   3      678.93      629.24     70.66 o 
   5   8   3     7294.66     7679.18    254.58 o 
   6   8   3     1425.39     1374.72    107.79 o 
   7   8   3     9350.24     9269.63    467.83 o 
   8   8   3     2390.14     2043.69    218.44 o 
   9   8   3      106.03       97.26     79.66 o 
  -8   9   3      226.59      304.46    107.42 o 
  -7   9   3    12987.57    12821.42    388.67 o 
  -6   9   3        5.04      -10.97     35.66 o 
  -5   9   3    20101.46    19047.64    467.06 o 
  -4   9   3     6383.14     6479.55    197.38 o 
  -3   9   3     1891.19     1780.81    104.11 o 
  -2   9   3    17252.38    17747.07    511.12 o 
  -1   9   3     1473.42     1420.61    123.22 o 
   0   9   3    11869.47    12234.80    391.23 o 
   1   9   3     2099.45     2161.63    146.77 o 
   2   9   3     4904.06     4984.27    190.34 o 
   3   9   3     5142.81     5351.12    314.59 o 
   4   9   3      941.34      953.04    147.32 o 
   5   9   3       57.07       76.44     53.63 o 
   6   9   3      187.91      124.07     69.03 o 
   7   9   3    10916.28    10638.68    531.21 o 
   8   9   3      102.83      321.27    108.36 o 
  -7  10   3     4999.94     5468.48    409.34 o 
  -6  10   3      209.89      147.89     77.43 o 
  -5  10   3    16819.96    16956.99    548.53 o 
  -4  10   3      168.59      285.17     54.43 o 
  -3  10   3     4835.80     4851.59    218.43 o 
  -2  10   3    18622.24    18474.13    579.73 o 
  -1  10   3     1667.55     1764.93    147.33 o 
   0  10   3    22217.67    22790.48    618.22 o 
   1  10   3      518.63      546.87     84.31 o 
   2  10   3      376.88      391.37     69.03 o 
   3  10   3     3508.05     3588.30    268.36 o 
   4  10   3     4961.17     5009.17    330.49 o 
   5  10   3      788.36      808.72    173.82 o 
   6  10   3      295.44      308.45     92.86 o 
   7  10   3     3414.30     3578.10    309.85 o 
   8  10   3      925.69      920.58    164.05 o 
  -6  11   3     1626.21     1621.19    213.45 o 
  -5  11   3    11216.33    11356.88    575.25 o 
  -4  11   3       87.63      183.24     46.06 o 
  -3  11   3    13473.57    14395.81    483.98 o 
  -2  11   3     3221.55     3297.46    213.12 o 
  -1  11   3      196.12      193.39     74.35 o 
   0  11   3    18862.04    18902.50    705.69 o 
   1  11   3      334.59      238.17     59.19 o 
   2  11   3     3003.85     3013.35    195.93 o 
   3  11   3     2229.44     2216.76    223.12 o 
   4  11   3      322.27      362.22    103.47 o 
   5  11   3     5810.75     5908.06    395.91 o 
   6  11   3     5196.70     5441.37    389.74 o 
   7  11   3      375.63      325.95    104.34 o 
  -5  12   3     4270.05     3940.43    336.67 o 
  -4  12   3       16.10       95.97     77.96 o 
  -3  12   3    13759.96    14136.90    541.11 o 
  -2  12   3       62.72       34.36     46.10 o 
  -1  12   3     6908.93     6820.86    325.82 o 
   0  12   3     8676.61     8241.34    360.17 o 
   1  12   3      248.21       99.47     78.22 o 
   2  12   3    10257.62     9967.23    456.87 o 
   3  12   3      286.62      476.02    117.88 o 
   4  12   3      159.18      223.24     98.49 o 
   5  12   3     5667.60     5639.63    405.40 o 
  -3  13   3    10936.58    10568.80    448.61 o 
  -2  13   3       62.78       85.63     61.59 o 
  -1  13   3    10493.95     9555.01    412.11 o 
   0  13   3     1907.66     1767.45    168.72 o 
   1  13   3      290.30      111.56     70.52 o 
   2  13   3    10973.58    10987.54    573.68 o 
   3  13   3       44.30      -50.07     82.43 o 
   0 -12   4    11943.06    11386.98    491.01 o 
   1 -12   4       93.67       72.28     73.46 o 
   2 -12   4     9512.60     9674.73    544.72 o 
  -3 -11   4     8868.01     9138.67    566.11 o 
  -2 -11   4       20.90       31.15     59.07 o 
  -1 -11   4     7774.88     7654.07    371.30 o 
   0 -11   4     5883.24     6013.08    356.16 o 
   1 -11   4       29.37        1.06     56.76 o 
   2 -11   4    18369.42    17682.60   1055.36 o 
   3 -11   4      173.29      126.97     68.78 o 
   4 -11   4     7029.83     7017.69    363.54 o 
   5 -11   4     5524.76     5378.32    425.94 o 
  -5 -10   4     2917.54     2963.78    311.17 o 
  -4 -10   4     2656.30     2531.12    281.90 o 
  -3 -10   4     3441.57     3612.22    340.33 o 
  -2 -10   4     1465.35     1541.53    153.17 o 
  -1 -10   4    14371.61    14278.66    509.58 o 
   0 -10   4      848.03      758.06    107.48 o 
   1 -10   4     1596.16     1597.20    158.12 o 
   2 -10   4    13419.33    12869.69    617.31 o 
   3 -10   4        3.23       -0.87     52.41 o 
   4 -10   4    13944.85    14224.53    521.36 o 
   5 -10   4     1857.47     1622.06    218.15 o 
   6 -10   4     1094.40     1350.68    227.99 o 
  -6  -9   4      144.72      295.60    108.76 o 
  -5  -9   4     6043.19     7341.76    475.48 o 
  -4  -9   4     4542.99     4560.05    360.35 o 
  -3  -9   4       39.63       25.09     48.08 o 
  -2  -9   4        8.74       95.64     91.79 o 
  -1  -9   4    11908.08    12144.25    708.66 o 
   0  -9   4      910.14      898.55     99.23 o 
   1  -9   4     7548.27     8283.39    354.44 o 
   2  -9   4     4821.34     4541.88    286.14 o 
   3  -9   4     1508.73     1557.29    148.27 o 
   4  -9   4    13272.85    13604.62    690.71 o 
   5  -9   4        8.39        3.53     49.11 o 
   6  -9   4     6192.43     5480.09    359.39 o 
   7  -9   4     6624.34     6773.59    378.07 o 
  -7  -8   4        4.97      133.20     96.46 o 
  -6  -8   4     1118.21     1134.35    181.31 o 
  -5  -8   4     4422.65     4594.62    458.27 o 
  -4  -8   4     4496.28     4769.86    226.81 o 
  -3  -8   4     3562.56     3534.36    201.53 o 
  -2  -8   4      926.73      995.13    105.62 o 
  -1  -8   4     2535.56     2573.72    142.75 o 
   0  -8   4       66.43       54.22     26.37 o 
   1  -8   4    18575.71    19033.97    575.52 o 
   2  -8   4       20.88       83.12     29.96 o 
   3  -8   4    11674.53    11649.49    442.78 o 
   4  -8   4    10965.41    10863.38    404.53 o 
   5  -8   4      607.94      591.53     99.10 o 
   6  -8   4    19231.60    19957.11    918.17 o 
   7  -8   4     2222.36     2135.54    192.69 o 
   8  -8   4     1471.56     1718.10    179.21 o 
  -8  -7   4     6532.02     6451.76    485.78 o 
  -7  -7   4       83.59       14.36    122.60 o 
  -6  -7   4     7157.76     6899.88    424.29 o 
  -5  -7   4       27.27       36.44    110.72 o 
  -4  -7   4      481.49      390.48     73.51 o 
  -3  -7   4     6627.14     6572.19    267.87 o 
  -2  -7   4     9670.18     9552.14    509.30 o 
  -1  -7   4     3882.08     4041.48    175.68 o 
   0  -7   4       12.40       -9.03     26.52 o 
   1  -7   4    21874.19    21882.28    514.54 o 
   2  -7   4      285.42      270.72     49.40 o 
   3  -7   4    21231.34    20906.78    581.30 o 
   4  -7   4     4194.08     4436.02    229.43 o 
   5  -7   4     2431.12     2552.43    228.78 o 
   6  -7   4    23924.38    24547.49    617.34 o 
   7  -7   4      282.23      401.21     88.38 o 
   8  -7   4     6688.38     6679.99    354.11 o 
   9  -7   4     4168.06     4074.09    284.19 o 
  -8  -6   4     4071.70     4329.09    336.57 o 
  -7  -6   4       81.15       63.71     60.92 o 
  -6  -6   4    15850.26    16452.52    669.64 o 
  -5  -6   4      405.01      407.04     41.27 o 
  -4  -6   4     2906.76     2767.72    126.22 o 
  -3  -6   4     4059.27     4412.72    198.02 o 
  -2  -6   4     7938.30     8306.42    251.91 o 
  -1  -6   4     6489.92     6562.30    228.29 o 
   0  -6   4     8194.04     8503.96    244.93 o 
   1  -6   4     3801.87     4065.91    135.02 o 
   2  -6   4     2209.27     2159.28    103.01 o 
   3  -6   4    18541.72    18529.20    543.36 o 
   4  -6   4        1.39       22.70     33.27 o 
   5  -6   4    19734.26    20630.79    558.81 o 
   6  -6   4    16222.33    16923.34    454.43 o 
   7  -6   4      373.73      283.95     73.68 o 
   8  -6   4    12443.76    11714.25    560.36 o 
   9  -6   4      745.84      734.97    151.97 o 
  -9  -5   4    11397.94    11064.38    658.60 o 
  -8  -5   4      650.31      586.23    124.70 o 
  -7  -5   4     3295.67     2945.45    250.10 o 
  -6  -5   4    11139.96    11807.37    602.41 o 
  -5  -5   4      909.89     1020.52     94.48 o 
  -4  -5   4    25825.76    25462.40    507.30 o 
  -3  -5   4     1190.65     1227.65     66.61 o 
  -2  -5   4      154.46       92.57     61.18 o 
  -1  -5   4    17334.86    18062.87    371.73 o 
   0  -5   4    11331.72    11452.28    317.16 o 
   1  -5   4       74.30      121.02     23.95 o 
   2  -5   4      938.57      871.05     45.32 o 
   3  -5   4    12192.01    12331.81    372.56 o 
   4  -5   4     1028.71     1195.29     99.25 o 
   5  -5   4    21595.22    22593.04    570.45 o 
   6  -5   4     1158.92     1287.95     90.37 o 
   7  -5   4      675.22      648.77     97.14 o 
   8  -5   4    24309.88    23786.07   1044.47 o 
   9  -5   4        1.51      -22.63     48.23 o 
  10  -5   4     7217.35     7341.42    485.76 o 
  -9  -4   4    11783.57    11196.40    538.19 o 
  -8  -4   4       96.52      159.45     70.32 o 
  -7  -4   4    10549.57    11102.36    498.22 o 
  -6  -4   4     3193.70     3374.84    173.55 o 
  -5  -4   4      523.26      504.40     62.74 o 
  -4  -4   4    28924.90    28789.71    488.70 o 
  -3  -4   4      442.87      462.24     37.87 o 
  -2  -4   4    10989.18    11364.42    200.14 o 
  -1  -4   4    10048.52    10174.56    245.60 o 
   0  -4   4     3425.97     3314.78    102.05 o 
   1  -4   4    19076.39    18747.79    249.73 o 
   2  -4   4    12110.73    11783.83    710.55 o 
   3  -4   4      162.13      170.61     46.05 o 
   4  -4   4       65.36      129.01     40.69 o 
   5  -4   4    24714.27    25607.43    713.14 o 
   6  -4   4      103.95       88.50     28.24 o 
   7  -4   4     6669.84     6472.62    260.93 o 
   8  -4   4    11002.60    11269.61    436.81 o 
   9  -4   4      359.33      321.23     81.13 o 
  10  -4   4     9467.52     9329.56    430.65 o 
  -9  -3   4     3650.01     3077.75    210.69 o 
  -8  -3   4        5.21        4.89     42.04 o 
  -7  -3   4    27408.19    28220.22    879.68 o 
  -6  -3   4      168.12      255.97     67.02 o 
  -5  -3   4     6161.19     5955.26    128.62 o 
  -4  -3   4    19889.22    19918.25    333.49 o 
  -3  -3   4      350.44      357.92     29.81 o 
  -2  -3   4    26688.31    26034.88    649.91 o 
  -1  -3   4     1573.29     1651.11     72.11 o 
   0  -3   4     1180.97     1240.90     60.56 o 
   1  -3   4    21906.05    21713.09    369.27 o 
   2  -3   4    14410.00    15266.53    407.56 o 
   3  -3   4     2394.26     2277.80    164.54 o 
   4  -3   4     1604.49     1675.90    119.17 o 
   5  -3   4    15774.07    15098.52    530.41 o 
   6  -3   4      990.26      911.41     56.02 o 
   7  -3   4     9154.61     8857.00    298.32 o 
   8  -3   4     2806.56     2712.17    230.79 o 
   9  -3   4     4223.24     3993.00    262.26 o 
  10  -3   4     8853.19     9155.12    414.01 o 
 -10  -2   4     5041.33     5540.44    582.10 o 
  -9  -2   4      224.49      156.31     68.93 o 
  -8  -2   4     2013.14     2218.89    163.45 o 
  -7  -2   4    22208.40    22357.21    653.86 o 
  -6  -2   4      718.56      662.29     43.47 o 
  -5  -2   4    31001.27    30122.35    445.25 o 
  -4  -2   4    11216.92    11211.00    206.15 o 
  -3  -2   4     1282.06     1419.98     63.39 o 
  -2  -2   4    60565.48    57702.85    708.49 o 
  -1  -2   4     3801.25     3901.95     92.42 o 
   0  -2   4    25639.70    24871.86    394.10 o 
   1  -2   4     7518.15     7674.40    155.72 o 
   2  -2   4     2885.09     2935.28    202.64 o 
   3  -2   4    16213.74    17041.92    824.11 o 
   4  -2   4     8121.09     8463.41    208.19 o 
   5  -2   4      274.43      295.43     34.37 o 
   6  -2   4      598.83      559.71     40.64 o 
   7  -2   4    22713.50    21776.55    579.22 o 
   8  -2   4     1924.71     1821.23    145.67 o 
   9  -2   4     8663.29     8455.58    385.28 o 
  10  -2   4     3891.57     3812.23    277.38 o 
  11  -2   4       13.74       -0.50     69.95 o 
 -10  -1   4     7373.69     7409.84    675.25 o 
  -9  -1   4      261.45      430.12    171.79 o 
  -8  -1   4    10986.21    10807.93    378.59 o 
  -7  -1   4     2198.70     2245.67     92.97 o 
  -6  -1   4      360.00      339.24     35.51 o 
  -5  -1   4    33682.25    33258.01    493.00 o 
  -4  -1   4    10093.22    10289.69    182.89 o 
  -3  -1   4    30010.08    30494.82    445.13 o 
  -2  -1   4    28362.02    27766.43    470.32 o 
  -1  -1   4     3420.55     3700.50     98.95 o 
   0  -1   4    57140.20    51011.32    722.43 o 
   1  -1   4      379.37      441.45     29.83 o 
   2  -1   4      293.85      379.32     65.70 o 
   3  -1   4    20538.30    20548.95    627.60 o 
   4  -1   4     3638.49     3580.94    120.19 o 
   5  -1   4     5312.93     5352.38    141.75 o 
   6  -1   4     2116.81     2058.81     84.81 o 
   7  -1   4     8908.56     8855.00    236.24 o 
   8  -1   4      552.49      551.65     55.38 o 
   9  -1   4    12721.58    13169.43    464.18 o 
  10  -1   4      330.49      275.82     69.00 o 
  11  -1   4      848.64      862.45    161.30 o 
 -10   0   4     1086.95     1086.70    248.89 o 
  -9   0   4      580.48      553.52    184.04 o 
  -8   0   4    16410.55    17258.44    460.31 o 
  -7   0   4      196.62      168.56     27.27 o 
  -6   0   4     6477.97     6508.33    160.96 o 
  -5   0   4    20383.21    20242.37    310.50 o 
  -4   0   4      973.44     1045.32     52.70 o 
  -3   0   4    64218.48    60681.97    795.06 o 
  -2   0   4     6894.63     6885.73    185.54 o 
  -1   0   4     6705.31     6821.38    121.93 o 
   0   0   4    51979.96    46713.11    649.43 o 
   1   0   4     1601.78     1813.47    112.91 o 
   2   0   4    24159.66    23173.55    417.12 o 
   3   0   4     3000.66     3211.02    111.76 o 
   4   0   4     6075.39     6378.73    169.97 o 
   5   0   4     8245.50     8009.41    180.72 o 
   6   0   4     9720.72     9097.73    313.79 o 
   7   0   4      438.80      460.43     38.30 o 
   8   0   4      346.93      387.82     40.16 o 
   9   0   4    13065.09    12991.46    551.61 o 
  10   0   4      164.05       25.88     76.19 o 
  11   0   4     5769.93     5624.90    737.62 o 
 -10   1   4      586.16      263.10    120.54 o 
  -9   1   4       14.65       47.89     84.27 o 
  -8   1   4     9110.23     8980.96    258.93 o 
  -7   1   4      847.07      846.88     59.81 o 
  -6   1   4    18730.01    18955.76    359.36 o 
  -5   1   4     6819.19     7089.86    157.26 o 
  -4   1   4      176.67      190.84     23.24 o 
  -3   1   4    60082.42    56547.23    688.67 o 
  -2   1   4      469.33      541.43     28.98 o 
  -1   1   4    33739.54    32825.54    526.90 o 
   0   1   4    22961.45    22184.66    555.78 o 
   1   1   4      798.52      777.68     86.12 o 
   2   1   4    42312.12    39187.55    569.88 o 
   3   1   4     3866.44     4203.47     98.97 o 
   4   1   4     2865.51     2949.15     85.05 o 
   5   1   4     4776.37     4686.09    158.80 o 
   6   1   4     9133.04     9259.87    219.35 o 
   7   1   4     7586.14     7293.02    157.33 o 
   8   1   4     2524.94     2634.69     94.06 o 
   9   1   4     4408.05     4570.86    233.16 o 
  10   1   4      583.15      610.74    132.46 o 
  11   1   4     8807.00     9372.63    566.38 o 
 -10   2   4     2564.27     3244.98    437.80 o 
  -9   2   4      925.17     1077.23    116.33 o 
  -8   2   4     1145.42     1114.01    113.02 o 
  -7   2   4     1283.45     1235.74     57.79 o 
  -6   2   4    22898.63    22803.63    379.77 o 
  -5   2   4     1120.74     1171.15     59.30 o 
  -4   2   4    10113.99    10387.63    194.73 o 
  -3   2   4    35004.27    34009.05    449.85 o 
  -2   2   4      494.39      541.45     26.37 o 
  -1   2   4    51830.27    47694.68    608.92 o 
   0   2   4     4932.49     5264.91    142.12 o 
   1   2   4     4061.28     4326.11    100.48 o 
   2   2   4    94697.95    81163.81   1099.68 o 
   3   2   4     4686.56     5068.19    108.08 o 
   4   2   4    19524.06    19040.40    300.02 o 
   5   2   4     4275.87     4446.06    109.94 o 
   6   2   4     4239.56     4466.94    113.23 o 
   7   2   4    11791.05    11585.77    242.30 o 
   8   2   4     3850.46     3979.02    148.32 o 
   9   2   4      702.70      833.70     72.00 o 
  10   2   4       36.99        8.73     61.00 o 
  11   2   4     6160.25     6116.82    449.09 o 
 -10   3   4     3452.49     4120.71    500.01 o 
  -9   3   4     1690.91     2032.21    233.19 o 
  -8   3   4      606.23      550.00     82.66 o 
  -7   3   4      187.28      161.42     48.88 o 
  -6   3   4    10150.08     9979.29    278.50 o 
  -5   3   4     1654.79     1660.08     59.21 o 
  -4   3   4    28971.97    28933.43    413.85 o 
  -3   3   4    15749.82    16166.40    268.45 o 
  -2   3   4     1144.87     1167.48     46.68 o 
  -1   3   4    63265.46    56690.87    737.55 o 
   0   3   4     1824.24     1941.42     60.71 o 
   1   3   4    21671.90    21606.83    368.84 o 
   2   3   4    14398.99    14133.36    238.67 o 
   3   3   4     1265.13     1341.60     46.19 o 
   4   3   4    46912.29    44306.83    578.24 o 
   5   3   4      280.50      275.81     30.71 o 
   6   3   4     5123.60     5574.04    150.20 o 
   7   3   4     9250.27     9602.08    252.05 o 
   8   3   4     5022.39     5285.21    194.06 o 
   9   3   4     5600.11     6183.50    363.20 o 
  10   3   4     1303.40     1471.01    204.02 o 
  11   3   4      359.15      317.00    152.98 o 
 -10   4   4     2271.62     2023.27    230.72 o 
  -9   4   4     1172.48     1180.84    129.15 o 
  -8   4   4     3345.03     3456.02    211.02 o 
  -7   4   4     4344.81     4056.76    183.54 o 
  -6   4   4      687.84      703.93     61.25 o 
  -5   4   4     1014.87     1026.37     48.32 o 
  -4   4   4    18542.45    17974.27    263.42 o 
  -3   4   4      173.83      177.74     20.95 o 
  -2   4   4    20060.64    19974.62    291.59 o 
  -1   4   4    34060.47    33058.16    495.42 o 
   0   4   4       52.98       64.65     17.18 o 
   1   4   4    61601.23    57459.34    816.98 o 
   2   4   4     2247.35     2333.54     67.97 o 
   3   4   4     6512.26     6525.94    138.35 o 
   4   4   4    43497.18    37794.72   5552.91 o 
   5   4   4      329.28      395.66     47.76 o 
   6   4   4    19543.66    19986.11    409.44 o 
   7   4   4      945.39     1053.12     78.81 o 
   8   4   4        6.34      -44.93     44.93 o 
   9   4   4     6431.87     6707.66    295.78 o 
  10   4   4     2953.24     3297.21    301.35 o 
  11   4   4      522.52      448.92    172.29 o 
  -9   5   4        1.23        2.59     55.62 o 
  -8   5   4     3942.80     4001.06    199.41 o 
  -7   5   4     4565.86     4442.09    177.71 o 
  -6   5   4     1768.39     1774.64    114.97 o 
  -5   5   4      657.03      723.30     53.38 o 
  -4   5   4    14649.55    14638.70    303.58 o 
  -3   5   4     1579.46     1616.60     59.61 o 
  -2   5   4    30418.64    29112.95    527.90 o 
  -1   5   4     2569.30     2576.68     76.57 o 
   0   5   4     3519.32     3618.81     94.94 o 
   1   5   4    37450.12    36777.73    550.17 o 
   2   5   4     3890.63     4471.69    105.70 o 
   3   5   4    28216.04    27467.32    423.69 o 
   4   5   4     7806.14     7710.59    169.60 o 
   5   5   4       15.24       21.61     14.17 o 
   6   5   4    35201.63    35000.40    550.71 o 
   7   5   4       66.54       74.00     39.55 o 
   8   5   4     4109.12     3978.11    215.51 o 
   9   5   4     1823.22     1755.09    149.59 o 
  10   5   4     2541.23     2669.09    253.82 o 
  -9   6   4     1583.31     1686.51    161.22 o 
  -8   6   4     1878.76     1677.95    131.07 o 
  -7   6   4      989.51     1084.14     97.34 o 
  -6   6   4     4758.16     4786.96    199.91 o 
  -5   6   4     7868.02     7869.72    269.06 o 
  -4   6   4     1597.83     1539.76     97.80 o 
  -3   6   4      695.64      778.93     55.36 o 
  -2   6   4    32267.72    31208.46    654.93 o 
  -1   6   4     2500.41     2702.71    110.33 o 
   0   6   4    17911.56    15117.44   2638.99 o 
   1   6   4    19629.50    19178.13    681.84 o 
   2   6   4     1248.40     1386.62     66.62 o 
   3   6   4    52409.11    51924.29    766.53 o 
   4   6   4       77.71       92.49     17.56 o 
   5   6   4    10693.51    10850.85    222.52 o 
   6   6   4    18802.66    18529.75    424.52 o 
   7   6   4      444.73      376.79     69.60 o 
   8   6   4    14074.02    13734.26    455.50 o 
   9   6   4      167.58      179.68     50.84 o 
  10   6   4      236.88      235.39     62.46 o 
  -9   7   4     4170.61     4165.37    226.70 o 
  -8   7   4      146.44      164.31     57.88 o 
  -7   7   4     1138.39     1230.01    128.53 o 
  -6   7   4     5953.91     5742.96    299.30 o 
  -5   7   4     8042.27     7487.64    231.02 o 
  -4   7   4     4267.19     4132.28    165.83 o 
  -3   7   4     2089.00     1979.86     91.60 o 
  -2   7   4     7807.80     8030.84    273.63 o 
  -1   7   4     4841.93     4978.29    157.07 o 
   0   7   4    31412.12    31285.43    595.91 o 
   1   7   4     2835.63     3131.50    133.13 o 
   2   7   4     1935.43     1816.33    117.76 o 
   3   7   4    34609.23    34421.72    737.81 o 
   4   7   4      699.93      693.66     48.74 o 
   5   7   4    35163.29    34709.93    563.04 o 
   6   7   4     6454.47     6619.26    194.59 o 
   7   7   4       39.09       68.63     46.36 o 
   8   7   4    12115.51    12134.54    432.47 o 
   9   7   4      133.04      204.91     73.09 o 
  10   7   4     3781.40     3809.79    379.77 o 
  -8   8   4       25.02       11.15     50.43 o 
  -7   8   4     5257.38     5339.12    281.49 o 
  -6   8   4     2403.27     2334.43    174.63 o 
  -5   8   4     3390.87     3360.07    203.90 o 
  -4   8   4    18834.86    18562.78    455.18 o 
  -3   8   4     2609.36     2659.31    121.45 o 
  -2   8   4     1526.51     1558.11    104.79 o 
  -1   8   4     4647.67     4974.22    228.64 o 
   0   8   4    13330.96    13828.25    400.43 o 
   1   8   4       39.27       62.41     25.81 o 
   2   8   4    10141.54     9785.69    402.99 o 
   3   8   4     8564.81     8715.32    371.82 o 
   4   8   4       40.07       53.11     22.10 o 
   5   8   4    36861.53    35922.89    664.52 o 
   6   8   4      787.74      909.31     70.37 o 
   7   8   4     4880.65     5034.90    326.00 o 
   8   8   4     8515.95     8726.35    462.34 o 
   9   8   4      530.85      543.98    115.03 o 
  -8   9   4       10.44       97.58     81.17 o 
  -7   9   4    10432.47    10645.38    425.25 o 
  -6   9   4        0.06      -30.31     46.14 o 
  -5   9   4      614.41      526.54     82.31 o 
  -4   9   4     5854.14     5716.01    283.37 o 
  -3   9   4      726.84      738.23     67.73 o 
  -2   9   4     5833.25     6272.87    267.53 o 
  -1   9   4     2744.00     2723.95    193.59 o 
   0   9   4     4205.13     4074.07    203.09 o 
   1   9   4     1391.93     1553.71    121.08 o 
   2   9   4    15231.11    15452.98    523.46 o 
   3   9   4      334.71      399.31     83.31 o 
   4   9   4     3805.12     3675.71    258.67 o 
   5   9   4    19797.58    20265.76    538.17 o 
   6   9   4        4.90      -10.21     55.81 o 
   7   9   4    13093.96    13446.23    601.59 o 
   8   9   4     2492.76     2370.13    242.58 o 
  -7  10   4    10123.90     9352.62    528.94 o 
  -6  10   4      403.97      433.40     82.13 o 
  -5  10   4     6486.79     6460.57    316.87 o 
  -4  10   4     1517.26     1458.77    117.20 o 
  -3  10   4      241.82      240.06     50.16 o 
  -2  10   4    10819.90    11196.89    398.44 o 
  -1  10   4     5542.80     5709.66    232.84 o 
   0  10   4       26.10       23.65     39.79 o 
   1  10   4      103.16      144.92     49.80 o 
   2  10   4    13823.49    14290.67    567.91 o 
   3  10   4      238.32      286.67     78.46 o 
   4  10   4    15922.87    15726.91    988.43 o 
   5  10   4     5046.50     4933.93    234.42 o 
   6  10   4       68.35       50.56    137.48 o 
   7  10   4    11055.44    11272.20    568.04 o 
   8  10   4      209.18      294.69    103.72 o 
  -6  11   4        1.26      -40.82    107.62 o 
  -5  11   4    14364.82    13808.55    503.04 o 
  -4  11   4        3.58      -19.93     40.30 o 
  -3  11   4     1161.48     1175.32    126.03 o 
  -2  11   4     6239.02     6172.78    296.17 o 
  -1  11   4     4531.26     4427.18    241.10 o 
   0  11   4     7280.25     7024.20    307.18 o 
   1  11   4     1010.63      945.50    108.22 o 
   2  11   4     3929.29     3754.35    421.58 o 
   3  11   4      167.47      114.89     77.95 o 
   4  11   4    15408.54    15526.47    655.95 o 
   5  11   4       13.80      -31.84     62.55 o 
   6  11   4     5259.46     5211.82    372.72 o 
   7  11   4     8621.42     8761.26    512.77 o 
  -5  12   4     8266.24     8137.62    491.79 o 
  -4  12   4       44.79       65.42     65.63 o 
  -3  12   4     7742.50     8344.08    353.34 o 
  -2  12   4      560.81      595.47     81.36 o 
  -1  12   4       95.78      129.44     44.50 o 
   0  12   4     5987.67     6005.78    297.21 o 
   1  12   4     2068.03     2011.67    167.87 o 
   2  12   4      533.98      419.19    116.86 o 
   3  12   4       68.08       59.82     55.56 o 
   4  12   4     6286.18     5949.75    648.89 o 
   5  12   4      988.61     1002.46    201.32 o 
   6  12   4     9978.67     9483.53    539.97 o 
  -3  13   4    13996.12    13884.14    521.49 o 
  -2  13   4       32.19       10.89     60.54 o 
  -1  13   4     1835.21     1603.99    168.85 o 
   0  13   4     1881.73     1921.75    175.04 o 
   1  13   4     2660.81     2649.11    258.83 o 
   2  13   4     5285.45     5255.56    375.35 o 
   3  13   4     2070.06     2312.09    250.54 o 
   4  13   4      523.24      405.21    123.89 o 
  -2 -11   5      809.39      761.53    166.98 o 
  -1 -11   5     3082.62     2666.13    218.91 o 
   0 -11   5    10881.97    10950.33    543.40 o 
   1 -11   5       16.69      -39.73     54.83 o 
   2 -11   5     7627.72     7137.88    553.47 o 
   3 -11   5       92.92      110.07     86.19 o 
   4 -11   5      621.54      512.98    100.01 o 
  -4 -10   5      858.61      627.38    149.64 o 
  -3 -10   5    14006.17    14365.75    807.38 o 
  -2 -10   5      147.28      226.66     61.22 o 
  -1 -10   5    11762.34    11327.05    457.03 o 
   0 -10   5     6029.02     6509.62    336.01 o 
   1 -10   5      215.30      293.92     69.98 o 
   2 -10   5    13873.05    13430.89    511.26 o 
   3 -10   5      721.35      824.76    117.41 o 
   4 -10   5     2239.17     1896.89    207.93 o 
   5 -10   5     4703.97     4627.02    380.42 o 
   6 -10   5     2662.97     2451.33    285.08 o 
  -6  -9   5     9114.80     9304.08    572.65 o 
  -5  -9   5      213.61      131.47     79.83 o 
  -4  -9   5     4188.23     4078.36    354.12 o 
  -3  -9   5     5956.60     6076.18    337.96 o 
  -2  -9   5      182.27      180.62     62.36 o 
  -1  -9   5    18863.89    19213.81    603.09 o 
   0  -9   5     1475.36     1483.27    148.84 o 
   1  -9   5     4055.85     4413.99    295.10 o 
   2  -9   5     8975.52     9965.71    407.17 o 
   3  -9   5       77.08      139.13     59.30 o 
   4  -9   5     9292.34     9433.16    401.10 o 
   5  -9   5      462.84      461.23     86.82 o 
   6  -9   5      620.05      571.36    104.58 o 
   7  -9   5     3669.27     3675.75    264.84 o 
  -6  -8   5     3744.42     3631.96    330.30 o 
  -5  -8   5     1232.01     1322.57    199.02 o 
  -4  -8   5    11973.69    12014.16    598.50 o 
  -3  -8   5     2464.96     2442.79    172.22 o 
  -2  -8   5     3178.61     3132.14    211.40 o 
  -1  -8   5    20392.32    20817.10    566.02 o 
   0  -8   5      134.13      134.93     43.91 o 
   1  -8   5    16850.74    16778.28    415.77 o 
   2  -8   5     4228.27     4322.32    162.83 o 
   3  -8   5      232.42      304.13     71.07 o 
   4  -8   5    18981.64    18470.03    681.37 o 
   5  -8   5      243.08      313.28     74.92 o 
   6  -8   5     1202.79     1211.09    194.52 o 
   7  -8   5     1617.96     1479.08    162.62 o 
   8  -8   5      944.53      931.93    136.55 o 
  -7  -7   5     3090.24     2899.63    288.87 o 
  -6  -7   5       42.07       94.21     74.93 o 
  -5  -7   5      189.23      208.54     87.46 o 
  -4  -7   5    14339.10    14078.58    435.04 o 
  -3  -7   5       13.00      -17.69     40.22 o 
  -2  -7   5     8777.70     9242.92    407.97 o 
  -1  -7   5    10554.18    10579.87    378.89 o 
   0  -7   5     2723.25     2718.42    182.77 o 
   1  -7   5    30618.57    30331.19    613.18 o 
   2  -7   5     1851.94     1780.31    125.01 o 
   3  -7   5     8527.98     8852.74    346.46 o 
   4  -7   5    13891.54    14297.30    675.24 o 
   5  -7   5      723.96      665.51     96.27 o 
   6  -7   5    14043.50    14036.05    532.90 o 
   7  -7   5       76.02       28.14     59.12 o 
   8  -7   5      299.93      301.44     83.68 o 
   9  -7   5     2922.28     2651.14    233.38 o 
  -8  -6   5     3456.50     3165.83    291.96 o 
  -7  -6   5     1810.34     2047.99    229.97 o 
  -6  -6   5     1187.13     1191.68    169.80 o 
  -5  -6   5     1436.60     1416.99    178.92 o 
  -4  -6   5     5402.50     5561.94    351.91 o 
  -3  -6   5       43.77       76.85     29.30 o 
  -2  -6   5    28825.37    28235.54    604.52 o 
  -1  -6   5      145.44      154.40     45.56 o 
   0  -6   5     7202.82     7429.45    256.84 o 
   1  -6   5    25334.27    25707.69    525.13 o 
   2  -6   5        4.65       48.54     17.61 o 
   3  -6   5    28163.64    28818.69    832.38 o 
   4  -6   5    10244.75    11054.08    379.33 o 
   5  -6   5     2201.00     2211.53    153.11 o 
   6  -6   5    17604.52    18501.92    531.38 o 
   7  -6   5      157.24       36.00     51.09 o 
   8  -6   5     4534.15     4309.32    277.25 o 
   9  -6   5     1332.86     1269.33    239.81 o 
  -8  -5   5      824.11      617.81    126.66 o 
  -7  -5   5      523.54      456.96    108.21 o 
  -6  -5   5     5238.80     5009.50    331.82 o 
  -5  -5   5     5036.77     4961.81    234.82 o 
  -4  -5   5       67.72       57.88     24.97 o 
  -3  -5   5       43.18       49.69     33.13 o 
  -2  -5   5    23637.53    23572.34    506.24 o 
  -1  -5   5       74.74       42.59     16.03 o 
   0  -5   5    15798.95    15138.40    292.20 o 
   1  -5   5    15840.23    15663.32    294.90 o 
   2  -5   5      872.22      994.71     62.90 o 
   3  -5   5    30397.85    30936.55   1451.78 o 
   4  -5   5      437.57      510.10     70.49 o 
   5  -5   5     9485.21     9895.47    339.07 o 
   6  -5   5    13040.50    13532.32    496.69 o 
   7  -5   5      293.36      256.25     41.54 o 
   8  -5   5    16039.31    14884.50    644.54 o 
   9  -5   5       58.87       59.96     58.16 o 
  10  -5   5      254.66      215.70     85.48 o 
  -9  -4   5     8517.98     8644.09    472.16 o 
  -8  -4   5       14.56       74.70     65.18 o 
  -7  -4   5     1264.24     1250.71    157.97 o 
  -6  -4   5     3917.40     4193.03    294.05 o 
  -5  -4   5     6620.65     6639.20    187.57 o 
  -4  -4   5     7913.45     7938.83    222.65 o 
  -3  -4   5     5039.48     5192.05    144.86 o 
  -2  -4   5     3536.50     3490.40    133.78 o 
  -1  -4   5      254.33      276.12     40.38 o 
   0  -4   5    32833.43    32099.54    599.46 o 
   1  -4   5      681.99      648.40     50.50 o 
   2  -4   5     8471.80     8776.67    308.42 o 
   3  -4   5    21055.35    21250.62    772.38 o 
   4  -4   5        5.27       11.10     52.21 o 
   5  -4   5    35786.13    36029.36   1715.62 o 
   6  -4   5     1075.38     1119.35     91.06 o 
   7  -4   5      402.13      391.98     39.26 o 
   8  -4   5    12298.49    12089.32    471.91 o 
   9  -4   5      448.57      371.03     85.90 o 
  10  -4   5     6322.66     6283.01    349.79 o 
  -9  -3   5     6636.70     6329.74    410.32 o 
  -8  -3   5      641.75      410.69     95.05 o 
  -7  -3   5     8159.92     8258.79    407.14 o 
  -6  -3   5      230.77      245.50     64.69 o 
  -5  -3   5      464.46      464.03     34.66 o 
  -4  -3   5     9794.52     9846.66    250.05 o 
  -3  -3   5    10946.44    11040.21    289.16 o 
  -2  -3   5     2249.26     2358.35     89.86 o 
  -1  -3   5      116.49      123.10     18.52 o 
   0  -3   5    24258.86    23292.34    518.54 o 
   1  -3   5     3817.24     3813.48    128.01 o 
   2  -3   5    28113.75    28405.46    653.60 o 
   3  -3   5     5249.05     4964.26    215.39 o 
   4  -3   5     2560.45     2754.74    136.89 o 
   5  -3   5    42172.56    40653.57   1523.29 o 
   6  -3   5       76.48       79.63     25.03 o 
   7  -3   5     8360.06     8009.08    204.20 o 
   8  -3   5    12200.67    11492.92    632.13 o 
   9  -3   5      145.89      127.56     58.60 o 
  10  -3   5     7491.99     7136.96    365.52 o 
  -9  -2   5     6695.45     5914.72    389.41 o 
  -8  -2   5        4.01       14.59     41.20 o 
  -7  -2   5    26222.34    26150.69    633.25 o 
  -6  -2   5      716.31      758.13     85.91 o 
  -5  -2   5     2384.34     2310.59     94.42 o 
  -4  -2   5    13444.35    13668.35    346.45 o 
  -3  -2   5    18357.21    18490.20    492.27 o 
  -2  -2   5     7292.49     7203.15    171.47 o 
  -1  -2   5     1463.34     1334.91     54.27 o 
   0  -2   5      956.72      924.69     45.68 o 
   1  -2   5     7648.19     8144.53    169.96 o 
   2  -2   5    43108.84    41302.21   1282.58 o 
   3  -2   5       13.04       58.68     25.27 o 
   4  -2   5    10650.24    10052.26    262.91 o 
   5  -2   5    19143.57    18291.11    552.64 o 
   6  -2   5        1.02       11.67     16.81 o 
   7  -2   5    30944.79    28373.62    924.28 o 
   8  -2   5     1296.73     1205.61     97.32 o 
   9  -2   5     5127.82     5246.63    284.47 o 
  10  -2   5     9024.71     9252.71    411.10 o 
  11  -2   5       36.71       -1.24     99.70 o 
 -10  -1   5    10868.81     9858.38    790.91 o 
  -9  -1   5      824.77      850.82    215.79 o 
  -8  -1   5     1423.38     1392.99    127.29 o 
  -7  -1   5    15789.80    15791.78    355.73 o 
  -6  -1   5      829.13      917.52     61.05 o 
  -5  -1   5    13862.83    13742.07    260.20 o 
  -4  -1   5     2631.94     2727.40     84.47 o 
  -3  -1   5     2703.25     2979.23     95.59 o 
  -2  -1   5    11582.62    11476.26    191.67 o 
  -1  -1   5    16174.05    15806.04    257.07 o 
   0  -1   5     3876.78     3947.90    105.24 o 
   1  -1   5       40.05       44.75     13.61 o 
   2  -1   5    17684.51    18426.40    394.00 o 
   3  -1   5     2574.65     2645.92    113.39 o 
   4  -1   5    22903.70    21642.06    500.20 o 
   5  -1   5     4482.35     4326.80    131.91 o 
   6  -1   5     1916.72     1827.10     77.73 o 
   7  -1   5    32130.94    30751.55    879.57 o 
   8  -1   5       51.65       69.67     20.24 o 
   9  -1   5     8493.50     9130.31    377.04 o 
  10  -1   5     5366.92     5630.02    302.49 o 
  11  -1   5        7.41       15.42     72.49 o 
 -10   0   5     8478.30     8375.14    718.13 o 
  -9   0   5        4.67      -20.80     89.55 o 
  -8   0   5    13103.91    13324.63    358.10 o 
  -7   0   5     3102.15     3089.63    114.07 o 
  -6   0   5      537.50      607.68     48.39 o 
  -5   0   5    21418.38    20925.04    352.34 o 
  -4   0   5     1343.28     1430.70     58.98 o 
  -3   0   5    19026.77    19137.57    310.35 o 
  -2   0   5    14960.96    15331.42    273.82 o 
  -1   0   5     4076.86     3955.87    102.19 o 
   0   0   5    17441.64    17401.18    283.23 o 
   1   0   5     4901.09     5015.47    131.78 o 
   2   0   5     4028.10     4288.91    142.63 o 
   3   0   5      778.37      895.89     58.27 o 
   4   0   5    34013.66    33538.66   1061.84 o 
   5   0   5      201.76      215.97     27.39 o 
   6   0   5    12943.39    12285.33    302.22 o 
   7   0   5    12624.82    12195.62    361.24 o 
   8   0   5      689.83      699.55     57.06 o 
   9   0   5    17640.95    18656.30    753.32 o 
  10   0   5     1179.45     1190.52    130.44 o 
  11   0   5     1298.69     1579.92    505.63 o 
 -10   1   5     4057.39     4302.57    499.47 o 
  -9   1   5      122.72      102.60     77.19 o 
  -8   1   5    21560.54    22883.54    623.26 o 
  -7   1   5      118.77      163.17     32.88 o 
  -6   1   5     7842.95     7985.69    206.15 o 
  -5   1   5    18353.07    18688.34    326.36 o 
  -4   1   5     3915.23     3952.64    104.86 o 
  -3   1   5    36646.50    35488.83    433.26 o 
  -2   1   5      582.82      715.26     34.46 o 
  -1   1   5     1977.18     2375.09     91.66 o 
   0   1   5    15722.78    15840.75    569.78 o 
   1   1   5     9057.42     9757.24    284.42 o 
   2   1   5     2891.46     3004.49    102.05 o 
   3   1   5     7645.03     8105.36    177.17 o 
   4   1   5     6797.33     6544.66    163.16 o 
   5   1   5      418.97      458.68     38.99 o 
   6   1   5    31524.85    31376.35    604.16 o 
   7   1   5     3002.98     3056.46    108.39 o 
   8   1   5     4720.49     4704.04    155.27 o 
   9   1   5    16785.85    17006.11    523.21 o 
  10   1   5       12.51       81.04     73.55 o 
  11   1   5     7973.13     8130.42    522.53 o 
 -10   2   5      363.18      332.68    159.78 o 
  -9   2   5     1868.68     1758.40    205.01 o 
  -8   2   5    14268.24    14403.57    466.27 o 
  -7   2   5      322.89      388.24     56.41 o 
  -6   2   5    20801.58    20626.13    392.67 o 
  -5   2   5     8895.30     8979.99    221.36 o 
  -4   2   5     1459.84     1587.48     70.61 o 
  -3   2   5    39637.12    39295.16    551.15 o 
  -2   2   5      548.31      590.53     36.23 o 
  -1   2   5    12833.17    12471.95    187.15 o 
   0   2   5     2992.42     3072.31    141.85 o 
   1   2   5     2001.70     1982.28     68.71 o 
   2   2   5    27599.09    27088.41    466.37 o 
   3   2   5    34421.11    33799.61    571.92 o 
   4   2   5       41.61       43.50     13.66 o 
   5   2   5       11.08       31.80     13.43 o 
   6   2   5    23561.87    23779.68    614.51 o 
   7   2   5      310.09      249.96     51.49 o 
   8   2   5     7930.97     8058.74    235.25 o 
   9   2   5     7455.72     7694.34    250.18 o 
  10   2   5      187.27      352.02    108.42 o 
  11   2   5    14647.30    14983.21    738.24 o 
 -10   3   5      391.63      278.33    105.70 o 
  -9   3   5     5529.82     5617.64    285.00 o 
  -8   3   5     1211.41     1292.64    127.77 o 
  -7   3   5       50.03       90.25     21.83 o 
  -6   3   5    42072.76    41166.21    614.08 o 
  -5   3   5      122.92      111.79     21.53 o 
  -4   3   5    14588.83    14630.94    233.22 o 
  -3   3   5    16012.26    15273.33    214.74 o 
  -2   3   5      454.46      550.03     29.13 o 
  -1   3   5    63762.36    59326.01    822.15 o 
   0   3   5     1466.10     1535.12     68.99 o 
   1   3   5     6528.88     6817.06    135.23 o 
   2   3   5    34916.06    33724.03    499.84 o 
   3   3   5    31582.67    30940.13    434.95 o 
   4   3   5     4934.84     5039.28    114.92 o 
   5   3   5      102.96      126.83     25.14 o 
   6   3   5     9968.08    10144.45    266.37 o 
   7   3   5      237.02      210.10     43.23 o 
   8   3   5    13328.07    13947.15    463.19 o 
   9   3   5       89.39      136.20     46.93 o 
  10   3   5      632.58      641.24    135.52 o 
  11   3   5     9165.35    10237.08   1321.96 o 
  -9   4   5     9319.70     9465.14    392.97 o 
  -8   4   5       20.57       35.61     41.38 o 
  -7   4   5     1856.54     1842.41    146.59 o 
  -6   4   5    18750.73    18753.52    404.29 o 
  -5   4   5      123.13      173.81     23.63 o 
  -4   4   5    28708.49    27714.04    464.12 o 
  -3   4   5     7323.54     7691.10    177.53 o 
  -2   4   5     5989.39     6183.49    131.27 o 
  -1   4   5    52701.33    47947.04    753.91 o 
   0   4   5     3172.55     3602.63     99.13 o 
   1   4   5    25912.36    25722.21    402.44 o 
   2   4   5     7655.52     7938.70    185.92 o 
   3   4   5      206.36      190.27     21.03 o 
   4   4   5    19932.13    17671.43   2627.82 o 
   5   4   5     2593.98     2759.86     98.59 o 
   6   4   5      315.59      357.11     47.21 o 
   7   4   5      298.96      386.41     42.83 o 
   8   4   5    11341.60    11553.77    297.70 o 
   9   4   5     1114.57     1006.53    112.21 o 
  10   4   5     6332.87     5870.46    401.32 o 
  11   4   5     1836.46     1760.59    264.85 o 
  -9   5   5     4405.03     4431.00    266.06 o 
  -8   5   5     1436.19     1484.70    143.64 o 
  -7   5   5    17049.06    16770.60    521.41 o 
  -6   5   5     4304.18     4293.51    189.59 o 
  -5   5   5      549.88      561.46     40.58 o 
  -4   5   5    25699.73    23776.40    528.34 o 
  -3   5   5     1389.47     1500.40     80.60 o 
  -2   5   5    26661.97    26329.98    467.19 o 
  -1   5   5    32119.20    31003.30    747.30 o 
   0   5   5      317.32      397.35     34.74 o 
   1   5   5    28985.37    28521.58    460.32 o 
   2   5   5      191.80      283.31     25.25 o 
   3   5   5      725.02      659.18     42.05 o 
   4   5   5    10156.26    10248.23    212.97 o 
   5   5   5     2570.67     2735.19     93.67 o 
   6   5   5     3502.17     3539.21    133.60 o 
   7   5   5      980.58     1052.29     55.53 o 
   8   5   5     2320.02     2158.78    154.91 o 
   9   5   5      865.94      740.92    101.93 o 
  10   5   5    12184.17    12477.25    469.31 o 
  -9   6   5      633.73      563.78    102.28 o 
  -8   6   5      809.98      890.73    115.57 o 
  -7   6   5    15138.50    14987.09    489.59 o 
  -6   6   5       11.46       76.62     43.54 o 
  -5   6   5     7504.37     7336.01    215.63 o 
  -4   6   5    20654.52    19891.11    438.51 o 
  -3   6   5      340.12      361.43     39.50 o 
  -2   6   5    47155.16    44148.54    673.77 o 
  -1   6   5     4853.82     4975.84    121.35 o 
   0   6   5    15112.64    15489.34    342.16 o 
   1   6   5    28095.52    27878.02    563.73 o 
   2   6   5      730.64      823.49     48.07 o 
   3   6   5    24260.08    24500.12    419.87 o 
   4   6   5     1663.80     1752.61     70.37 o 
   5   6   5     1178.77     1217.15     61.51 o 
   6   6   5     5590.10     5648.75    178.71 o 
   7   6   5     5652.80     5915.14    145.43 o 
   8   6   5      559.54      654.50     91.48 o 
   9   6   5      543.34      464.49    125.07 o 
  10   6   5     6489.05     6280.64    455.30 o 
  -8   7   5      861.76      973.47    123.20 o 
  -7   7   5     7843.49     7481.04    290.72 o 
  -6   7   5     1432.76     1396.77    157.08 o 
  -5   7   5    12777.88    12626.90    329.62 o 
  -4   7   5     2810.07     2904.86    177.76 o 
  -3   7   5     2398.95     2427.05    101.83 o 
  -2   7   5    41212.05    38988.22    650.98 o 
  -1   7   5       23.28       31.97     24.45 o 
   0   7   5    26711.18    26135.14    463.65 o 
   1   7   5     9715.02     9901.12    304.86 o 
   2   7   5     1385.47     1515.85    157.71 o 
   3   7   5    40691.04    40904.13    456.50 o 
   4   7   5      575.05      583.74     53.71 o 
   5   7   5     1161.69     1250.23     83.39 o 
   6   7   5     4254.58     4491.36    127.23 o 
   7   7   5      524.34      557.86     81.73 o 
   8   7   5     2720.01     2231.40    205.68 o 
   9   7   5     1573.82     1127.00    212.02 o 
  10   7   5      353.63      264.73     71.57 o 
  -8   8   5     1483.38     1296.43    125.66 o 
  -7   8   5      198.52      150.80     57.16 o 
  -6   8   5     1023.87     1026.24    117.52 o 
  -5   8   5    14918.64    14291.21    633.96 o 
  -4   8   5      226.33      177.07     33.22 o 
  -3   8   5    10157.86     9694.18    255.24 o 
  -2   8   5    13307.77    12832.99    329.20 o 
  -1   8   5      704.22      676.89     66.21 o 
   0   8   5    23468.49    23890.69    581.82 o 
   1   8   5      955.82      956.12     87.31 o 
   2   8   5     6442.46     6391.86    305.83 o 
   3   8   5    31119.74    32073.02    722.80 o 
   4   8   5     1826.32     1997.95    122.82 o 
   5   8   5    10550.57    10588.19    241.67 o 
   6   8   5      623.69      647.86     57.97 o 
   7   8   5       30.18       45.27     42.93 o 
   8   8   5     8260.50     7987.66    345.63 o 
   9   8   5     5897.40     5899.33    384.11 o 
  -7   9   5     3196.26     3104.48    221.44 o 
  -6   9   5       56.42       73.98     50.54 o 
  -5   9   5     4868.47     4519.12    253.08 o 
  -4   9   5     1783.72     1782.22    123.35 o 
  -3   9   5    14528.86    13960.05    368.95 o 
  -2   9   5     1125.53     1124.12     96.27 o 
  -1   9   5     4973.75     5239.45    241.60 o 
   0   9   5    29327.45    29888.79    712.14 o 
   1   9   5      364.38      266.67     71.64 o 
   2   9   5    11154.35    11395.00    462.14 o 
   3   9   5     2758.71     2900.87    164.08 o 
   4   9   5      120.82      135.69     43.73 o 
   5   9   5    20158.31    21301.71    555.58 o 
   6   9   5      534.06      546.74    173.50 o 
   7   9   5     1739.39     1806.55    201.54 o 
   8   9   5     1991.08     2324.59    239.34 o 
   9   9   5     1922.83     1951.25    325.16 o 
  -7  10   5     4004.25     3621.27    314.12 o 
  -6  10   5     2194.43     2024.97    178.50 o 
  -5  10   5       71.86       67.89     51.37 o 
  -4  10   5      176.97      207.83     51.62 o 
  -3  10   5    11770.33    12004.30    368.55 o 
  -2  10   5      618.18      707.60    100.51 o 
  -1  10   5     6806.17     6958.63    255.76 o 
   0  10   5    10266.39    10389.34    365.68 o 
   1  10   5      113.92      207.96     67.75 o 
   2  10   5    30482.19    30681.77    939.45 o 
   3  10   5     1127.20     1062.93    152.31 o 
   4  10   5     3737.25     4008.88    210.64 o 
   5  10   5     9181.45     9566.57    343.75 o 
   6  10   5      162.31      256.09     89.16 o 
   7  10   5    11003.72    11695.39    569.62 o 
   8  10   5      786.26      845.96    144.95 o 
  -6  11   5     2896.22     2857.38    279.12 o 
  -5  11   5     1699.82     1843.27    172.57 o 
  -4  11   5      385.42      326.57     62.26 o 
  -3  11   5     5548.38     5536.71    265.62 o 
  -2  11   5     1800.77     1958.44    143.15 o 
  -1  11   5    14771.17    14855.77    482.47 o 
   0  11   5      556.57      572.12    105.84 o 
   1  11   5     2218.77     2095.67    201.35 o 
   2  11   5    15792.62    15638.06    622.49 o 
   3  11   5       11.76       77.12    117.18 o 
   4  11   5    14666.97    14926.71    482.95 o 
   5  11   5     4571.98     4501.94    330.44 o 
   6  11   5      676.45      326.50    101.73 o 
   7  11   5    14708.18    15553.26    746.63 o 
  -5  12   5     2488.82     2061.09    235.65 o 
  -4  12   5     2618.07     2358.04    233.87 o 
  -3  12   5       23.66       53.56     46.09 o 
  -2  12   5      327.72      368.18     63.20 o 
  -1  12   5     8959.10     8030.45    351.02 o 
   0  12   5      714.90      775.02    103.08 o 
   1  12   5     6372.32     6569.09    387.57 o 
   2  12   5     5085.58     4672.23    445.44 o 
   3  12   5      209.45       89.16    174.84 o 
   4  12   5    17936.58    18998.66    585.91 o 
   5  12   5      517.66      375.58    104.13 o 
   6  12   5     2462.42     2732.42    329.41 o 
  -3  13   5     2497.09     2297.01    196.06 o 
  -2  13   5     1246.34     1154.34    114.07 o 
  -1  13   5     2740.72     2627.22    200.54 o 
   0  13   5      564.41      443.08    108.26 o 
   1  13   5     6109.46     5761.16    383.19 o 
   2  13   5       24.52      -31.35     70.50 o 
   3  13   5     2216.70     2022.81    228.39 o 
   4  13   5     8445.43     8333.31    493.35 o 
  -1 -11   6     1149.47     1017.65    139.26 o 
   0 -11   6     3752.02     3816.68    273.51 o 
   1 -11   6     1587.01     1478.37    173.95 o 
   2 -11   6       62.38      -67.92     67.92 o 
   3 -11   6       11.54      -17.75     67.19 o 
  -3 -10   6    11116.88    11261.68    885.45 o 
  -2 -10   6        4.23      100.00     65.51 o 
  -1 -10   6      563.57      587.69    105.01 o 
   0 -10   6     4468.75     4856.78    312.72 o 
   1 -10   6     4766.64     4985.57    266.68 o 
   2 -10   6     2790.55     2631.50    214.18 o 
   3 -10   6      750.83      739.15    120.09 o 
   4 -10   6     1641.79     1723.53    265.47 o 
   5 -10   6      220.79      220.53    108.26 o 
  -5  -9   6     1007.01      794.17    163.71 o 
  -4  -9   6     1646.53     1855.41    241.87 o 
  -3  -9   6     7697.41     7746.01    350.81 o 
  -2  -9   6       79.42       42.39     45.33 o 
  -1  -9   6     6642.50     5804.65    375.19 o 
   0  -9   6      996.85     1037.98    133.05 o 
   1  -9   6      381.08      404.81     80.39 o 
   2  -9   6     4499.70     4500.13    268.18 o 
   3  -9   6     5327.08     5658.51    306.57 o 
   4  -9   6       92.34       80.06     70.06 o 
   5  -9   6      196.08      236.95     69.68 o 
   6  -9   6     5114.02     5882.42    624.22 o 
  -6  -8   6    11621.49    11830.34    642.80 o 
  -5  -8   6       44.29       19.59    170.05 o 
  -4  -8   6     8569.32     8905.56    862.56 o 
  -3  -8   6     5304.03     5426.13    329.20 o 
  -2  -8   6       62.36      169.63     62.39 o 
  -1  -8   6    15832.29    15769.11    524.41 o 
   0  -8   6      386.62      327.80     65.50 o 
   1  -8   6     4559.41     4645.14    280.49 o 
   2  -8   6     4193.56     4074.39    243.13 o 
   3  -8   6     5294.26     5711.17    294.70 o 
   4  -8   6     3538.47     3536.55    229.73 o 
   5  -8   6     1866.60     1747.99    172.78 o 
   6  -8   6     2179.63     2461.89    409.64 o 
   7  -8   6       86.37       98.56     74.55 o 
  -7  -7   6     4447.02     4148.21    355.67 o 
  -6  -7   6     7830.51     8024.19    491.13 o 
  -5  -7   6       37.62       52.97     68.40 o 
  -4  -7   6    17705.41    18254.02    769.04 o 
  -3  -7   6      551.58      622.47     86.22 o 
  -2  -7   6     2865.36     3020.84    192.75 o 
  -1  -7   6    23586.77    23909.68    645.04 o 
   0  -7   6      918.91      960.95    112.93 o 
   1  -7   6    20010.75    20563.94    800.45 o 
   2  -7   6     1762.68     1816.66    160.30 o 
   3  -7   6      408.48      331.67     66.13 o 
   4  -7   6     8673.53     9222.53    369.71 o 
   5  -7   6     2677.47     3042.31    201.46 o 
   6  -7   6      106.95      129.47     45.41 o 
   7  -7   6      487.69      427.79     91.52 o 
   8  -7   6     6296.33     6418.98    362.29 o 
  -7  -6   6     8303.15     7765.08    528.86 o 
  -6  -6   6     1026.24      933.96    151.66 o 
  -5  -6   6     1095.36     1402.02    185.95 o 
  -4  -6   6    22528.62    22462.55    593.60 o 
  -3  -6   6      673.77      725.40     87.06 o 
  -2  -6   6    21906.79    22333.43    841.78 o 
  -1  -6   6    11482.41    12020.56    405.00 o 
   0  -6   6       59.12      118.77     30.72 o 
   1  -6   6    20629.84    20887.55    524.06 o 
   2  -6   6      186.66      183.47     30.47 o 
   3  -6   6    10186.73    10605.11    380.72 o 
   4  -6   6     6784.84     7290.37    354.50 o 
   5  -6   6     2493.55     2570.21    174.91 o 
   6  -6   6     4304.42     4658.04    238.69 o 
   7  -6   6     2253.56     2113.23    189.65 o 
   8  -6   6      464.47      554.79    103.88 o 
   9  -6   6       44.76       51.54     66.52 o 
  -8  -5   6       56.40       34.84     67.07 o 
  -7  -5   6     7857.17     7598.53    815.46 o 
  -6  -5   6      150.66      248.50     88.58 o 
  -5  -5   6     6200.42     6418.14    236.15 o 
  -4  -5   6    12149.14    12656.18    386.61 o 
  -3  -5   6       16.45       13.61     30.52 o 
  -2  -5   6    33463.52    32551.80    752.28 o 
  -1  -5   6     3200.60     3341.14    203.85 o 
   0  -5   6    10674.33    10531.88    359.68 o 
   1  -5   6    31725.12    30873.94    604.67 o 
   2  -5   6       11.55       18.96     33.45 o 
   3  -5   6    17717.32    19155.03    673.70 o 
   4  -5   6       27.17       94.31     58.48 o 
   5  -5   6      112.40      141.60     47.03 o 
   6  -5   6    11461.30    11959.24    394.91 o 
   7  -5   6     2535.80     2765.32    225.90 o 
   8  -5   6      844.77      745.43    124.04 o 
   9  -5   6      362.40      297.80     77.66 o 
  -8  -4   6      410.26      308.18     96.52 o 
  -7  -4   6     2748.35     2999.96    285.17 o 
  -6  -4   6      546.77      643.66    114.81 o 
  -5  -4   6    16600.32    16549.77    481.31 o 
  -4  -4   6     1676.62     1657.93     98.77 o 
  -3  -4   6     2614.70     2540.57    125.14 o 
  -2  -4   6    25168.02    25786.02    728.52 o 
  -1  -4   6      880.42     1003.14     90.14 o 
   0  -4   6    33531.27    31838.37    857.27 o 
   1  -4   6    10034.91     9554.63    227.32 o 
   2  -4   6     1191.31     1298.03    160.85 o 
   3  -4   6    31869.66    28984.26    887.00 o 
   4  -4   6      926.77     1095.66    138.15 o 
   5  -4   6     7193.25     7453.63    441.19 o 
   6  -4   6     2521.36     2760.42    234.85 o 
   7  -4   6     5071.96     5083.15    219.40 o 
   8  -4   6     3587.00     3519.45    240.97 o 
   9  -4   6     1854.92     1972.61    186.06 o 
  10  -4   6       36.77      -17.35     65.75 o 
  -9  -3   6     3346.65     3641.34    307.35 o 
  -8  -3   6     2699.47     2444.02    228.27 o 
  -7  -3   6        1.44       87.15     98.45 o 
  -6  -3   6       95.52       60.23     41.44 o 
  -5  -3   6    14616.91    15209.12    313.86 o 
  -4  -3   6      467.13      513.40     49.77 o 
  -3  -3   6    19428.39    19171.75    396.03 o 
  -2  -3   6    11555.21    11939.66    306.60 o 
  -1  -3   6     1684.66     1779.34     79.55 o 
   0  -3   6    47247.45    44283.38    699.87 o 
   1  -3   6     1454.07     1439.39     64.86 o 
   2  -3   6    21557.76    21691.92    661.93 o 
   3  -3   6    24979.58    24438.29    735.00 o 
   4  -3   6      659.12      621.03     68.41 o 
   5  -3   6    12964.04    13242.76    523.53 o 
   6  -3   6     1443.73     1364.73     72.86 o 
   7  -3   6       55.35       36.99     24.95 o 
   8  -3   6     3025.69     3207.20    218.17 o 
   9  -3   6     4273.83     4200.46    306.11 o 
  10  -3   6     1785.84     1803.32    178.70 o 
  -9  -2   6     4754.22     4075.89    542.12 o 
  -8  -2   6     3191.91     3090.56    204.73 o 
  -7  -2   6     4529.35     4342.54    336.46 o 
  -6  -2   6      706.26      693.94     55.40 o 
  -5  -2   6     5300.15     5549.43    186.05 o 
  -4  -2   6     3316.88     3562.24    142.19 o 
  -3  -2   6    39575.27    38847.49    564.96 o 
  -2  -2   6     1556.62     1584.54     74.93 o 
  -1  -2   6     5489.76     5577.62    139.47 o 
   0  -2   6    50610.08    47514.54    641.84 o 
   1  -2   6     2691.11     2910.54     94.24 o 
   2  -2   6    57958.74    54756.36   1140.55 o 
   3  -2   6     5150.26     5226.47    252.12 o 
   4  -2   6     4761.56     4692.89    145.70 o 
   5  -2   6    30965.17    28671.80    648.74 o 
   6  -2   6     1813.30     1727.52     82.50 o 
   7  -2   6    12566.45    12052.85    563.38 o 
   8  -2   6     1054.43     1145.63    128.46 o 
   9  -2   6     2589.95     2659.28    202.57 o 
  10  -2   6     7304.24     7076.15    358.13 o 
  11  -2   6     1820.10     2212.89    273.03 o 
  -9  -1   6      750.43      762.07    136.65 o 
  -8  -1   6      787.95      701.25    124.46 o 
  -7  -1   6    10791.18    10647.85    284.57 o 
  -6  -1   6     2014.23     2098.39     99.61 o 
  -5  -1   6       13.38       19.48     16.59 o 
  -4  -1   6      432.45      423.57     50.90 o 
  -3  -1   6    15936.50    15995.79    356.65 o 
  -2  -1   6     1514.84     1607.21     85.70 o 
  -1  -1   6    24803.38    24416.41    372.36 o 
   0  -1   6    26683.45    25944.02    418.22 o 
   1  -1   6       90.24      114.29     25.36 o 
   2  -1   6    48191.97    45394.29   1602.48 o 
   3  -1   6      130.13      232.15     36.75 o 
   4  -1   6     9340.73     9059.43    257.32 o 
   5  -1   6    27315.23    26306.78   1045.69 o 
   6  -1   6      547.79      489.97     45.48 o 
   7  -1   6    22619.96    21070.40    844.13 o 
   8  -1   6       22.41       22.48     21.75 o 
   9  -1   6     1257.24     1011.81    190.79 o 
  10  -1   6     5013.63     5690.79    309.70 o 
  11  -1   6     2448.60     2538.84    516.45 o 
  -9   0   6       15.02      -45.25     77.79 o 
  -8   0   6      770.67      781.85     78.59 o 
  -7   0   6     6075.25     6101.92    200.32 o 
  -6   0   6      792.39      775.45     56.44 o 
  -5   0   6     3082.05     3133.81    107.76 o 
  -4   0   6     2210.81     2370.70     92.66 o 
  -3   0   6     7586.96     7855.05    185.47 o 
  -2   0   6     3289.76     3692.62     91.08 o 
  -1   0   6    45396.58    43872.81    592.63 o 
   0   0   6       43.71       50.25     26.30 o 
   1   0   6     8478.32     8398.05    196.18 o 
   2   0   6    54721.15    51170.86   1992.95 o 
   3   0   6      174.69      202.91     26.64 o 
   4   0   6    32924.99    31850.38   1107.53 o 
   5   0   6     4614.19     4722.66    293.86 o 
   6   0   6      811.25      840.50     77.25 o 
   7   0   6    27483.74    25858.52    926.62 o 
   8   0   6     1092.37     1079.06     67.25 o 
   9   0   6     7546.69     8008.14    345.91 o 
  10   0   6     2115.40     1999.36    172.11 o 
  11   0   6      366.49      268.60    106.30 o 
  -9   1   6      295.14      355.41     99.41 o 
  -8   1   6    11883.43    11813.85    414.94 o 
  -7   1   6     1050.82      995.01     70.49 o 
  -6   1   6      533.29      598.49     55.14 o 
  -5   1   6     6132.30     6090.25    158.43 o 
  -4   1   6    11728.93    11780.10    213.37 o 
  -3   1   6     2083.29     2207.49     66.28 o 
  -2   1   6        7.07        6.51      9.76 o 
  -1   1   6    40223.13    38995.32    655.25 o 
   0   1   6      135.15      134.44     36.49 o 
   1   1   6    38499.30    38664.68    902.16 o 
   2   1   6    17857.21    17922.10    416.20 o 
   3   1   6     1682.33     1805.84     76.87 o 
   4   1   6    40995.86    38025.00    604.74 o 
   5   1   6      554.31      625.90     72.76 o 
   6   1   6    27136.54    27007.61    772.16 o 
   7   1   6    13096.72    12769.23    403.31 o 
   8   1   6       14.28       12.29     29.04 o 
   9   1   6    15273.40    15694.33    504.42 o 
  10   1   6       10.20       82.06     62.67 o 
  11   1   6      966.16      879.69    210.12 o 
  -9   2   6      101.02      150.53    107.15 o 
  -8   2   6    14435.07    15432.83    495.45 o 
  -7   2   6      206.67      185.84     38.78 o 
  -6   2   6     1087.48     1132.55     85.68 o 
  -5   2   6     6974.42     6824.17    188.93 o 
  -4   2   6     7096.55     7279.60    160.82 o 
  -3   2   6    10773.42    10874.39    206.75 o 
  -2   2   6    12893.02    13365.16    216.28 o 
  -1   2   6     9254.25     9566.38    232.51 o 
   0   2   6      917.98     1004.12     51.07 o 
   1   2   6    37724.34    35771.16   1635.23 o 
   2   2   6      112.31      163.03     25.10 o 
   3   2   6     9653.23     9424.23    284.49 o 
   4   2   6    35895.61    35551.01    580.20 o 
   5   2   6      422.95      439.07     39.82 o 
   6   2   6    35064.48    35259.00    429.92 o 
   7   2   6      849.46      695.44     56.56 o 
   8   2   6     4475.08     4623.81    151.97 o 
   9   2   6    17536.76    17975.04    539.34 o 
  10   2   6       13.04      -42.36     81.61 o 
  11   2   6     7851.54     8268.56    526.29 o 
  -9   3   6     3809.58     3876.01    311.27 o 
  -8   3   6    12309.67    12492.55    440.92 o 
  -7   3   6      143.86      131.86     31.37 o 
  -6   3   6    10457.74    10472.35    254.94 o 
  -5   3   6     1295.41     1331.36     69.21 o 
  -4   3   6        0.50       19.79     13.30 o 
  -3   3   6    17696.49    17851.60    330.26 o 
  -2   3   6    11046.81    11524.30    174.34 o 
  -1   3   6     1325.64     1316.41     52.73 o 
   0   3   6     1102.10     1142.64    102.09 o 
   1   3   6    21272.70    21928.35    442.05 o 
   2   3   6     4428.40     4541.85    120.95 o 
   3   3   6    31650.40    31159.20    446.78 o 
   4   3   6     1209.20     1222.11     58.65 o 
   5   3   6     3417.15     3646.07    105.15 o 
   6   3   6    31040.64    30784.85    644.28 o 
   7   3   6     1206.44     1178.26     69.85 o 
   8   3   6    16064.33    16087.15    353.08 o 
   9   3   6     7926.77     8601.13    272.36 o 
  10   3   6        3.23      -25.03     80.52 o 
  11   3   6     8618.92     9428.18    698.04 o 
  -9   4   6    10484.55    10867.87    432.67 o 
  -8   4   6     4143.93     4084.07    238.65 o 
  -7   4   6      140.43       72.09     49.71 o 
  -6   4   6    19268.93    19748.34    435.46 o 
  -5   4   6       87.13      127.44     37.20 o 
  -4   4   6    10461.99    10808.73    192.10 o 
  -3   4   6     4153.55     4147.47     99.53 o 
  -2   4   6     8417.77     8449.77    147.63 o 
  -1   4   6    26272.27    25595.13    521.06 o 
   0   4   6    12477.85    13318.36    390.91 o 
   1   4   6      265.73      272.16     25.37 o 
   2   4   6    20668.72    22257.97    396.84 o 
   3   4   6    45672.61    45079.96    484.33 o 
   4   4   6      145.94      128.34     48.40 o 
   5   4   6    11588.97    11514.59    275.37 o 
   6   4   6    12108.81    12670.96    370.75 o 
   7   4   6      204.29      246.31     40.72 o 
   8   4   6    27152.74    27888.00    907.17 o 
   9   4   6      299.02      235.09     60.42 o 
  10   4   6     3029.53     2868.05    263.87 o 
  11   4   6     4750.60     4789.59    393.06 o 
  -9   5   6    14894.60    15102.88    536.96 o 
  -8   5   6      579.18      437.72     85.68 o 
  -7   5   6     1374.21     1467.60    136.90 o 
  -6   5   6    14291.66    14711.52    463.95 o 
  -5   5   6       23.71       47.12     22.34 o 
  -4   5   6    21319.88    20788.84    418.98 o 
  -3   5   6       86.64      116.59     17.17 o 
  -2   5   6      425.91      528.25     36.03 o 
  -1   5   6    24533.93    24549.36    404.55 o 
   0   5   6     5742.15     5568.05    191.78 o 
   1   5   6     3299.36     3240.13    109.67 o 
   2   5   6       72.54       83.42     22.32 o 
   3   5   6    11749.21    12113.32    241.80 o 
   4   5   6     2673.63     2887.54    104.48 o 
   5   5   6    13607.96    13543.27    260.98 o 
   6   5   6      714.16      735.13     54.37 o 
   7   5   6     3852.74     4015.77    158.76 o 
   8   5   6    28731.36    29994.78    761.56 o 
   9   5   6       12.62       14.59     40.77 o 
  10   5   6     8851.27     9230.46    392.52 o 
  -9   6   6     9672.19     9273.21    475.58 o 
  -8   6   6        2.24      -56.05     56.05 o 
  -7   6   6    12701.87    12185.29    444.15 o 
  -6   6   6     5987.98     6464.38    293.15 o 
  -5   6   6     2071.79     2010.59    100.44 o 
  -4   6   6    26035.90    25089.34    418.16 o 
  -3   6   6     1288.74     1330.96    121.10 o 
  -2   6   6    12373.49    12434.10    226.10 o 
  -1   6   6    10807.89    10733.92    306.72 o 
   0   6   6     2104.10     2292.54     73.04 o 
   1   6   6    19010.71    19981.22    384.33 o 
   2   6   6     5766.95     6014.63    136.84 o 
   3   6   6      852.36      925.62     59.18 o 
   4   6   6      635.64      575.39     67.95 o 
   5   6   6    17939.17    17634.81    331.84 o 
   6   6   6     2276.30     2259.79     88.26 o 
   7   6   6    12530.04    12426.85    267.01 o 
   8   6   6     8919.11     8640.68    340.44 o 
   9   6   6       17.27       26.95     41.65 o 
  10   6   6    12321.08    12508.54    469.81 o 
  -8   7   6      193.17       26.13     63.63 o 
  -7   7   6    17274.24    17128.94    562.46 o 
  -6   7   6       42.02       62.56     50.56 o 
  -5   7   6     6859.89     6818.00    219.07 o 
  -4   7   6    14247.35    13560.67    370.86 o 
  -3   7   6       75.86       86.46     24.47 o 
  -2   7   6    45403.98    43587.88    832.22 o 
  -1   7   6      239.90      263.28     45.50 o 
   0   7   6     1760.60     1762.11     95.64 o 
   1   7   6    13417.01    14084.76    329.99 o 
   2   7   6     5553.84     5724.90    172.63 o 
   3   7   6     7303.59     7220.17    198.48 o 
   4   7   6      898.90      889.72     64.54 o 
   5   7   6     7628.67     7789.08    193.88 o 
   6   7   6      533.06      517.71     43.21 o 
   7   7   6    13978.37    13725.20    344.14 o 
   8   7   6      438.57      497.38    102.35 o 
   9   7   6     2208.88     2412.27    183.20 o 
  10   7   6     7071.05     7489.46    387.43 o 
  -8   8   6     1082.43     1008.49    142.93 o 
  -7   8   6     9530.62     9567.11    408.81 o 
  -6   8   6      132.53      144.90     47.67 o 
  -5   8   6    18374.41    18061.15    550.72 o 
  -4   8   6     6603.58     6355.76    198.83 o 
  -3   8   6      405.44      464.07     52.30 o 
  -2   8   6    19627.41    19497.01    434.95 o 
  -1   8   6       37.08       35.63     29.34 o 
   0   8   6    11490.85    11521.42    361.03 o 
   1   8   6     6940.10     7448.16    322.31 o 
   2   8   6      966.69      957.94     73.73 o 
   3   8   6    15273.60    15346.68    422.63 o 
   4   8   6     6879.07     7301.65    215.15 o 
   5   8   6       31.12       26.32     22.47 o 
   6   8   6       10.54       30.43     28.66 o 
   7   8   6    12975.01    12719.29    590.63 o 
   8   8   6      485.91      411.92     90.11 o 
   9   8   6     6026.87     5964.53    384.88 o 
  -7   9   6     2040.05     2122.60    189.12 o 
  -6   9   6       96.22      140.85     59.26 o 
  -5   9   6    13948.29    13529.45    564.37 o 
  -4   9   6       98.17      118.87     39.13 o 
  -3   9   6    17086.43    16254.65    373.64 o 
  -2   9   6     5439.55     5630.66    224.20 o 
  -1   9   6      181.61      249.20     47.09 o 
   0   9   6    21137.87    21252.43    674.27 o 
   1   9   6     1257.66     1272.92    133.29 o 
   2   9   6      585.71      438.34     93.79 o 
   3   9   6    11506.78    12228.42    382.59 o 
   4   9   6     3979.25     4129.15    201.27 o 
   5   9   6     4900.67     5147.73    226.91 o 
   6   9   6     1760.35     1821.64    187.58 o 
   7   9   6     2593.70     2325.18    226.08 o 
   8   9   6      427.27      499.37    115.10 o 
   9   9   6     9400.02     9296.84    510.03 o 
  -7  10   6       68.11       13.67     45.39 o 
  -6  10   6     2915.89     2871.16    212.79 o 
  -5  10   6     7551.76     6775.53    330.16 o 
  -4  10   6      434.19      505.49     71.73 o 
  -3  10   6    24641.25    24655.66    588.96 o 
  -2  10   6     2547.59     2697.60    159.26 o 
  -1  10   6     2638.00     2702.30    171.52 o 
   0  10   6    23374.19    22862.58    742.02 o 
   1  10   6       91.41       98.16     70.35 o 
   2  10   6    14144.03    14677.01    777.40 o 
   3  10   6     1054.15     1095.08    106.73 o 
   4  10   6     1652.41     1719.16    136.34 o 
   5  10   6     4507.24     4317.10    306.81 o 
   6  10   6     1791.50     1732.36    195.53 o 
   7  10   6      408.48      422.31    215.35 o 
   8  10   6        3.64      -63.56     66.64 o 
  -6  11   6     8077.91     7718.29    463.11 o 
  -5  11   6     1055.92     1058.49    135.17 o 
  -4  11   6      106.48       92.24     42.93 o 
  -3  11   6    17947.56    17942.75    494.73 o 
  -2  11   6       38.14      -24.23     72.90 o 
  -1  11   6    11595.62    11925.23    417.27 o 
   0  11   6    14074.58    14554.40    575.79 o 
   1  11   6      107.21       47.58     47.02 o 
   2  11   6    19731.90    19310.34    704.25 o 
   3  11   6       56.57       83.07     42.33 o 
   4  11   6     4443.05     4244.23    230.74 o 
   5  11   6     4796.73     4420.68    335.83 o 
   6  11   6     2242.07     2296.31    311.16 o 
   7  11   6     3864.88     3892.69    322.34 o 
  -4  12   6     3242.10     3232.64    236.54 o 
  -3  12   6     7116.64     6968.23    293.87 o 
  -2  12   6        3.13      -17.92     44.74 o 
  -1  12   6    16099.26    15532.90    626.42 o 
   0  12   6     1363.06     1405.35    169.12 o 
   1  12   6     3004.61     2721.49    277.29 o 
   2  12   6    12708.42    13389.32    585.31 o 
   3  12   6      148.76       96.24     50.00 o 
   4  12   6    10737.45    10571.34    484.96 o 
   5  12   6      756.07      810.78    150.91 o 
   6  12   6      173.55      125.93     73.49 o 
  -3  13   6     2674.83     2639.56    160.66 o 
  -2  13   6     1017.22      971.43    125.10 o 
  -1  13   6    12390.33    11740.87    955.09 o 
   0  13   6        0.43       26.88     63.96 o 
   1  13   6     9522.04     9534.56    495.26 o 
   2  13   6     3645.06     2873.73    264.18 o 
   3  13   6       42.60      -12.98     41.34 o 
   4  13   6    14048.15    13878.57    648.87 o 
  -3 -10   7     1615.51     1496.36    234.20 o 
  -2 -10   7      190.48      240.79    103.98 o 
  -1 -10   7     6323.36     6290.51    441.97 o 
   0 -10   7      288.00      385.73     88.19 o 
   1 -10   7     9634.69     9751.48    392.38 o 
   2 -10   7     1255.42     1181.14    152.62 o 
   3 -10   7      442.27      335.17     82.92 o 
   4 -10   7    12255.54    12399.42    564.14 o 
  -4  -9   7     1526.67     1540.31    226.72 o 
  -3  -9   7     4062.48     4221.55    824.71 o 
  -2  -9   7     2033.39     1952.03    183.66 o 
  -1  -9   7      925.28      958.65    125.07 o 
   0  -9   7        4.24       63.93     76.84 o 
   1  -9   7    10167.00    10135.63    433.18 o 
   2  -9   7      141.79      133.88     60.08 o 
   3  -9   7     6190.02     6187.41    332.10 o 
   4  -9   7     6291.55     6692.62    466.81 o 
   5  -9   7       93.13      121.28     73.97 o 
   6  -9   7     9908.54    10391.46    607.54 o 
  -5  -8   7      384.56      328.65    120.60 o 
  -4  -8   7      512.51      348.62    125.83 o 
  -3  -8   7     2980.31     3122.86    226.57 o 
  -2  -8   7     4092.24     4229.26    251.77 o 
  -1  -8   7      987.09      906.50    117.64 o 
   0  -8   7     2240.81     2435.37    169.78 o 
   1  -8   7     4862.09     5159.59    281.08 o 
   2  -8   7      185.85      217.78     67.40 o 
   3  -8   7    17883.05    18591.71    601.66 o 
   4  -8   7     1402.70     1584.31    156.56 o 
   5  -8   7     1855.87     1940.67    175.79 o 
   6  -8   7    10031.31    10546.17    673.97 o 
   7  -8   7       13.74      -84.95     87.85 o 
  -6  -7   7    13278.55    13612.66    678.33 o 
  -5  -7   7      386.13      464.56    123.55 o 
  -4  -7   7     3611.77     3777.59    317.45 o 
  -3  -7   7      564.47      840.05    167.76 o 
  -2  -7   7      381.05      395.94     75.37 o 
  -1  -7   7    10900.64    10974.26    679.53 o 
   0  -7   7     3498.27     3350.14    207.83 o 
   1  -7   7       33.26       57.21     33.20 o 
   2  -7   7      282.73      298.71     36.50 o 
   3  -7   7    15041.21    16178.47    531.52 o 
   4  -7   7      317.17      322.48     75.40 o 
   5  -7   7     9200.62     9552.36    392.25 o 
   6  -7   7     5100.13     5220.44    311.26 o 
   7  -7   7       44.86       92.87     67.38 o 
   8  -7   7    14953.66    15698.70    791.40 o 
  -7  -6   7     5802.47     5377.84    395.93 o 
  -6  -6   7     7697.10     7583.87    465.71 o 
  -5  -6   7      152.95       76.45     67.31 o 
  -4  -6   7    18770.79    18856.65    621.27 o 
  -3  -6   7      101.61       95.17     42.18 o 
  -2  -6   7     2063.55     2273.70    165.24 o 
  -1  -6   7     5011.38     5269.46    260.71 o 
   0  -6   7    14666.38    15758.76    415.04 o 
   1  -6   7     9074.04     8525.31    260.92 o 
   2  -6   7      143.51      124.83     25.68 o 
   3  -6   7     2204.50     2263.53    167.75 o 
   4  -6   7     1477.08     1494.97    136.73 o 
   5  -6   7    13131.62    14509.38    482.26 o 
   6  -6   7      546.72      696.36     95.44 o 
   7  -6   7     4208.11     4327.51    346.79 o 
   8  -6   7     7475.39     7729.71    529.06 o 
   9  -6   7        1.31       34.32     64.84 o 
  -7  -5   7    12491.40    11601.34    578.92 o 
  -6  -5   7     1493.80     1290.93    176.76 o 
  -5  -5   7     1524.46     1490.58    184.49 o 
  -4  -5   7    23823.64    24220.67    629.03 o 
  -3  -5   7      491.08      576.85     78.79 o 
  -2  -5   7    11753.47    11872.96    395.77 o 
  -1  -5   7     5322.70     5083.25    236.45 o 
   0  -5   7      523.48      524.20     57.58 o 
   1  -5   7     5050.52     5306.22    303.18 o 
   2  -5   7     7284.08     7389.53    374.54 o 
   3  -5   7        6.69       75.05     44.86 o 
   4  -5   7      331.93      346.87     89.18 o 
   5  -5   7     6809.14     7391.12    921.56 o 
   6  -5   7     2472.20     2430.56    237.89 o 
   7  -5   7    12511.76    13402.89    531.82 o 
   8  -5   7     3605.74     3559.01    281.95 o 
   9  -5   7      220.00      301.01     85.00 o 
  -8  -4   7      567.29      457.95    146.82 o 
  -7  -4   7    14339.56    13466.36    604.84 o 
  -6  -4   7       32.56       11.52     54.59 o 
  -5  -4   7    10704.98    10677.26    344.59 o 
  -4  -4   7    10394.06    10483.28    314.26 o 
  -3  -4   7        6.51      -10.46     28.70 o 
  -2  -4   7    27033.07    26601.38    633.78 o 
  -1  -4   7       16.86        4.82     16.70 o 
   0  -4   7     4343.82     4344.39    172.08 o 
   1  -4   7     8556.66     8438.00    239.55 o 
   2  -4   7     4578.91     4521.55    220.61 o 
   3  -4   7     8768.46     9176.74    418.87 o 
   4  -4   7     4699.16     5235.75    427.58 o 
   5  -4   7     4153.15     4239.98    374.47 o 
   6  -4   7      748.36     1107.48    154.49 o 
   7  -4   7    18076.75    17683.31   1152.51 o 
   8  -4   7       66.29      -24.46     52.12 o 
   9  -4   7     1503.47     1520.90    168.35 o 
  10  -4   7    10301.85     9893.98    461.80 o 
  -8  -3   7     5393.04     4349.78    317.09 o 
  -7  -3   7    10001.32     9435.00    464.97 o 
  -6  -3   7      430.24      407.80     96.52 o 
  -5  -3   7    21778.29    21140.29    581.17 o 
  -4  -3   7      329.69      395.40     54.46 o 
  -3  -3   7     6676.18     6706.52    192.59 o 
  -2  -3   7    17698.58    17710.99    434.26 o 
  -1  -3   7      146.13       98.68     41.44 o 
   0  -3   7    17736.90    16931.67    327.37 o 
   1  -3   7     2474.91     2543.42    101.43 o 
   2  -3   7        6.75       50.21     33.02 o 
   3  -3   7    16591.92    16047.84    524.14 o 
   4  -3   7     5520.09     5931.26    318.92 o 
   5  -3   7       34.97       27.02    137.39 o 
   6  -3   7       13.12       10.71     35.92 o 
   7  -3   7     6372.18     5808.39    251.54 o 
   8  -3   7       80.43       66.23     43.80 o 
   9  -3   7     7819.83     8316.61    464.16 o 
  10  -3   7     4378.04     4177.87    282.11 o 
  -9  -2   7     1200.64      997.77    218.54 o 
  -8  -2   7     8084.79     7167.25    362.91 o 
  -7  -2   7     1233.94     1352.51    121.05 o 
  -6  -2   7     1515.03     1682.50    117.47 o 
  -5  -2   7    40127.77    39474.20    745.43 o 
  -4  -2   7      118.89      148.38     31.30 o 
  -3  -2   7    21078.24    21187.94    520.24 o 
  -2  -2   7     6849.69     6777.82    203.41 o 
  -1  -2   7      383.26      378.24     38.32 o 
   0  -2   7    33087.07    31565.40    474.66 o 
   1  -2   7      173.08      203.96     26.70 o 
   2  -2   7    12427.80    12649.09    334.72 o 
   3  -2   7     5913.76     5769.11    162.22 o 
   4  -2   7     1792.27     1792.81     70.45 o 
   5  -2   7     7935.68     7221.66    326.88 o 
   6  -2   7     4914.89     4891.62    247.63 o 
   7  -2   7      875.83      805.09     66.20 o 
   8  -2   7      130.37      179.92     64.24 o 
   9  -2   7     8195.42     8403.83    384.52 o 
  10  -2   7       82.40      116.32     54.01 o 
  -9  -1   7      676.73      626.78    121.48 o 
  -8  -1   7     7934.07     7559.72    369.17 o 
  -7  -1   7       50.60       53.76     30.91 o 
  -6  -1   7     5305.51     4981.83    167.43 o 
  -5  -1   7     2177.21     2249.10    116.12 o 
  -4  -1   7      148.91      177.66     36.31 o 
  -3  -1   7    45121.49    43397.08    625.27 o 
  -2  -1   7     1122.19     1182.77     68.47 o 
  -1  -1   7    15423.67    15856.28    373.61 o 
   0  -1   7    34095.95    32732.81    516.87 o 
   1  -1   7     4684.56     4814.25    152.93 o 
   2  -1   7    29668.41    28411.15    787.00 o 
   3  -1   7      327.26      293.53     32.09 o 
   4  -1   7     2607.15     2974.70    138.18 o 
   5  -1   7    13646.30    12484.59    453.17 o 
   6  -1   7    10552.61    10110.02    426.70 o 
   7  -1   7     1459.30     1468.44     81.82 o 
   8  -1   7      470.90      461.82     63.27 o 
   9  -1   7     8591.41     9023.29    386.34 o 
  10  -1   7      984.12     1040.38    133.65 o 
  11  -1   7     4988.19     5468.68    429.64 o 
  -9   0   7      206.91      264.53    133.93 o 
  -8   0   7     4820.63     5000.38    223.32 o 
  -7   0   7      543.96      480.85     56.47 o 
  -6   0   7    17568.02    16441.83    397.73 o 
  -5   0   7      582.66      551.01     46.22 o 
  -4   0   7      754.91      806.26     59.58 o 
  -3   0   7    40762.59    39801.95    391.43 o 
  -2   0   7        1.58        7.01     12.43 o 
  -1   0   7    20377.23    19359.72    329.78 o 
   0   0   7    17245.24    16956.61    318.48 o 
   1   0   7     1942.53     2122.48     88.02 o 
   2   0   7    56275.93    54301.78    885.79 o 
   3   0   7       99.04       92.99     24.94 o 
   4   0   7     7103.43     6765.92    214.09 o 
   5   0   7     5817.87     5830.27    176.23 o 
   6   0   7     5531.25     5182.16    202.60 o 
   7   0   7    11038.86    10272.82    297.67 o 
   8   0   7     1107.17     1037.41     68.79 o 
   9   0   7     1166.37     1128.58    126.02 o 
  10   0   7       81.98       17.99     61.60 o 
  11   0   7     8196.62     8930.83   1332.14 o 
  -9   1   7     2255.93     2324.48    243.20 o 
  -8   1   7        7.29       86.09     40.80 o 
  -7   1   7        9.95        2.79     28.40 o 
  -6   1   7    14400.87    14538.48    462.26 o 
  -5   1   7     1244.10     1254.50     81.90 o 
  -4   1   7    20152.59    19656.72    332.91 o 
  -3   1   7    15742.69    15971.85    294.91 o 
  -2   1   7        6.74       21.61     15.80 o 
  -1   1   7    45883.28    43328.06    662.64 o 
   0   1   7     4745.89     4895.47    308.06 o 
   1   1   7    29432.44    30041.94    612.29 o 
   2   1   7    26413.33    25315.65    525.06 o 
   3   1   7     1398.33     1595.66     85.68 o 
   4   1   7    40057.17    38196.24    947.92 o 
   5   1   7       13.62        7.43     19.28 o 
   6   1   7      235.03      119.67     43.47 o 
   7   1   7    14769.13    15059.12    313.80 o 
   8   1   7     3438.98     3507.15    160.95 o 
   9   1   7      433.88      539.34     89.44 o 
  10   1   7       58.00      173.72     68.03 o 
  11   1   7     2863.08     2778.99    303.34 o 
  -9   2   7     3495.01     3433.71    296.84 o 
  -8   2   7     2114.85     2278.64    173.40 o 
  -7   2   7      266.14      288.37     47.74 o 
  -6   2   7     1232.96     1256.09     92.50 o 
  -5   2   7     1640.61     1683.50     87.36 o 
  -4   2   7    32759.55    32720.92    747.39 o 
  -3   2   7     2867.26     2974.87     84.16 o 
  -2   2   7     6865.48     6660.69    202.30 o 
  -1   2   7    34596.79    32316.79   1108.82 o 
   0   2   7     1129.41     1106.92    101.42 o 
   1   2   7    67230.46    62509.31   1115.37 o 
   2   2   7    19035.94    19093.95    364.85 o 
   3   2   7     4675.98     4897.24    137.03 o 
   4   2   7    43513.36    41468.66    574.28 o 
   5   2   7      686.23      787.32     72.26 o 
   6   2   7     9899.32     9850.90    388.77 o 
   7   2   7     6203.91     6215.31    293.06 o 
   8   2   7      723.58      642.21     63.96 o 
   9   2   7     3969.73     3898.04    266.76 o 
  10   2   7     1935.79     2204.55    250.97 o 
  11   2   7       40.75       30.94     94.84 o 
  -9   3   7      504.24      546.93    119.37 o 
  -8   3   7     6225.33     6365.16    300.42 o 
  -7   3   7     2559.03     2526.56    195.39 o 
  -6   3   7      649.58      605.66     55.66 o 
  -5   3   7       12.63       41.76     18.85 o 
  -4   3   7    20729.85    21022.64    330.49 o 
  -3   3   7     1940.43     1950.00     68.79 o 
  -2   3   7    13081.99    12768.75    302.69 o 
  -1   3   7    10730.00    10766.68    242.60 o 
   0   3   7     5116.36     5508.45    156.21 o 
   1   3   7    66877.45    61526.18   1757.71 o 
   2   3   7      900.19     1006.32     58.02 o 
   3   3   7    17524.64    17369.99    344.62 o 
   4   3   7    25722.27    25476.91    824.68 o 
   5   3   7       70.81       83.55     31.48 o 
   6   3   7    20711.25    20367.84    425.76 o 
   7   3   7      388.20      406.50     39.60 o 
   8   3   7       40.86       70.39     26.89 o 
   9   3   7     4310.66     4618.30    196.59 o 
  10   3   7     1879.90     2086.35    281.42 o 
  11   3   7     2373.11     2721.72    297.95 o 
  -9   4   7      602.59      313.71     89.16 o 
  -8   4   7     3356.86     3224.63    213.21 o 
  -7   4   7     2122.10     2042.67    158.24 o 
  -6   4   7     4591.20     4708.78    160.25 o 
  -5   4   7     2708.77     2657.30    111.31 o 
  -4   4   7     1317.86     1361.43     67.54 o 
  -3   4   7     1912.53     1983.82     65.51 o 
  -2   4   7    34895.63    34201.55    476.25 o 
  -1   4   7     1389.86     1686.20     86.39 o 
   0   4   7     7532.13     7421.06    200.74 o 
   1   4   7    34788.09    33445.24    505.44 o 
   2   4   7      169.90      190.43     23.45 o 
   3   4   7    33584.28    32330.31    508.79 o 
   4   4   7      913.84      978.72     60.69 o 
   5   4   7     8831.14     9083.13    194.13 o 
   6   4   7    24906.69    23804.16    432.94 o 
   7   4   7      996.91     1072.68     94.58 o 
   8   4   7     6525.61     6579.85    254.65 o 
   9   4   7      551.50      449.50     92.58 o 
  10   4   7      700.43      754.23    156.30 o 
  11   4   7     4494.64     4580.16    387.05 o 
  -9   5   7     8829.60     9661.42    508.19 o 
  -8   5   7      434.30      601.95     95.39 o 
  -7   5   7      128.97       88.56     58.49 o 
  -6   5   7     8870.41     9096.96    347.55 o 
  -5   5   7     6184.18     5839.27    177.29 o 
  -4   5   7     1796.09     1846.93     74.73 o 
  -3   5   7       22.41       23.45     14.32 o 
  -2   5   7    14833.19    14557.50    226.03 o 
  -1   5   7      666.33      686.27     54.80 o 
   0   5   7    26891.02    26082.25    432.56 o 
   1   5   7    11002.82    11311.79    297.85 o 
   2   5   7     2028.28     2273.41     91.64 o 
   3   5   7    43275.16    42029.41    720.73 o 
   4   5   7       28.92       17.67     14.75 o 
   5   5   7    10824.50    10888.81    247.34 o 
   6   5   7    12049.04    12036.78    299.02 o 
   7   5   7      120.01      117.31     33.99 o 
   8   5   7    18565.43    18975.71    460.17 o 
   9   5   7       25.25        4.62     50.60 o 
  10   5   7     1126.17      983.59    118.99 o 
  -8   6   7        2.21      -73.87     73.87 o 
  -7   6   7     4377.95     4434.81    253.98 o 
  -6   6   7     6325.49     6705.64    299.85 o 
  -5   6   7     2450.69     2353.37    100.35 o 
  -4   6   7     7042.55     6447.57    189.65 o 
  -3   6   7     1625.54     1611.41     73.75 o 
  -2   6   7     2337.57     2483.37     86.90 o 
  -1   6   7     1967.54     2010.77     97.37 o 
   0   6   7    30703.06    30078.10    462.04 o 
   1   6   7      183.02      211.88     28.47 o 
   2   6   7    11228.29    11180.81    216.64 o 
   3   6   7    16451.37    16040.68    336.83 o 
   4   6   7      192.20      121.81     71.23 o 
   5   6   7    36377.28    35261.38    654.24 o 
   6   6   7     1285.76     1314.44     83.36 o 
   7   6   7      415.35      473.13     45.93 o 
   8   6   7    20850.60    19860.54    575.15 o 
   9   6   7       37.23       12.34     40.53 o 
  10   6   7     6276.88     5948.43    369.99 o 
  -8   7   7      153.96       34.64     55.94 o 
  -7   7   7    12062.39    11704.10    448.56 o 
  -6   7   7       62.35      117.78     83.07 o 
  -5   7   7      289.77      364.18     58.16 o 
  -4   7   7    11802.88    11061.03    290.72 o 
  -3   7   7     6352.39     6361.43    209.28 o 
  -2   7   7     4609.90     4731.11    136.32 o 
  -1   7   7      102.81       99.08     19.31 o 
   0   7   7    13781.50    13838.89    262.65 o 
   1   7   7     3926.11     4086.85    113.78 o 
   2   7   7    23926.24    24253.50    459.37 o 
   3   7   7     3530.02     3482.01    129.20 o 
   4   7   7      822.30      959.13     63.02 o 
   5   7   7    21469.25    21490.21    326.10 o 
   6   7   7       72.74       74.43     37.00 o 
   7   7   7    10956.94    10904.78    381.24 o 
   8   7   7     4513.25     4448.06    241.62 o 
   9   7   7      380.08      285.03     68.64 o 
  10   7   7     9793.85     9375.97    404.89 o 
  -8   8   7      115.67       37.16     53.65 o 
  -7   8   7    15224.10    15300.66    541.79 o 
  -6   8   7       25.64        4.62     66.73 o 
  -5   8   7     2889.43     3127.32    207.45 o 
  -4   8   7     8348.92     8116.76    316.10 o 
  -3   8   7     7204.09     7158.85    229.52 o 
  -2   8   7     6011.79     5909.80    213.18 o 
  -1   8   7     2944.07     2990.33    146.42 o 
   0   8   7      341.54      420.90     52.18 o 
   1   8   7     2225.45     2101.57    114.21 o 
   2   8   7    25025.00    25281.16    474.04 o 
   3   8   7      128.64      151.70     26.29 o 
   4   8   7     5663.84     5464.44    231.22 o 
   5   8   7    13230.08    13204.65    327.50 o 
   6   8   7        0.70        7.52     26.03 o 
   7   8   7    25215.71    24782.49    661.55 o 
   8   8   7      352.53      350.93     69.64 o 
   9   8   7     1432.54     1505.61    151.32 o 
  -7   9   7     7633.10     7703.74    371.26 o 
  -6   9   7      373.13      489.82     92.29 o 
  -5   9   7     7142.29     7338.76    340.53 o 
  -4   9   7      516.03      604.09     91.47 o 
  -3   9   7      371.13      425.02    110.02 o 
  -2   9   7    11410.90    10724.84    485.35 o 
  -1   9   7     6964.04     7019.90    325.64 o 
   0   9   7      249.36      336.57     62.80 o 
   1   9   7     1177.29     1355.32    110.75 o 
   2   9   7     7120.37     7046.11    270.10 o 
   3   9   7     2551.65     2767.75    162.15 o 
   4   9   7    12519.81    12678.15    332.49 o 
   5   9   7     1349.36     1341.25     91.59 o 
   6   9   7     1767.92     1825.30    107.97 o 
   7   9   7    16428.73    15497.64    495.16 o 
   8   9   7       28.50      -13.02     46.21 o 
   9   9   7     9680.12     9287.91    401.75 o 
  -6  10   7      498.81      322.64    132.29 o 
  -5  10   7    11056.63    11144.87    569.14 o 
  -4  10   7       39.33       39.28     39.98 o 
  -3  10   7     6066.96     6055.96    290.22 o 
  -2  10   7      536.25      600.84     92.26 o 
  -1  10   7      903.97     1065.94    127.41 o 
   0  10   7    11021.64    11558.07    465.28 o 
   1  10   7     3196.52     3257.00    186.23 o 
   2  10   7      130.24       78.46     52.54 o 
   3  10   7      407.95      445.62     72.85 o 
   4  10   7    13113.78    13394.74    426.63 o 
   5  10   7       65.83      106.35     39.38 o 
   6  10   7     4793.70     4588.75    413.98 o 
   7  10   7     3582.20     3485.00    286.33 o 
   8  10   7       19.88      -60.65     60.65 o 
  -5  11   7     8722.69     8981.63    408.37 o 
  -4  11   7      515.72      401.92     76.45 o 
  -3  11   7    17271.87    16886.35    551.85 o 
  -2  11   7       63.59      -24.11     51.64 o 
  -1  11   7      535.22      440.14    157.62 o 
   0  11   7     9544.76     9197.19    428.60 o 
   1  11   7     4021.11     4012.28    271.51 o 
   2  11   7     4641.19     4066.76    279.96 o 
   3  11   7      620.08      540.28     81.93 o 
   4  11   7     1676.29     1748.73    177.00 o 
   5  11   7     1610.04     1555.15    132.28 o 
   6  11   7    10217.66     9807.24    507.45 o 
   7  11   7      276.33      204.43     92.65 o 
  -4  12   7      301.27      196.37    121.20 o 
  -3  12   7    13154.90    12596.82    479.23 o 
  -2  12   7      478.99      516.51     91.95 o 
  -1  12   7     7106.32     6686.36    375.22 o 
   0  12   7     3097.11     3194.19    248.50 o 
   1  12   7      415.37      331.88     85.94 o 
   2  12   7     9766.52     9477.83    377.18 o 
   3  12   7     2005.02     1923.27    159.25 o 
   4  12   7      134.70      140.47     55.19 o 
   5  12   7      150.77      156.99     78.61 o 
   6  12   7     6639.97     6381.00    414.42 o 
  -3  13   7     8995.26    10126.76    806.63 o 
  -2  13   7       16.03       12.74     74.09 o 
  -1  13   7    10342.61     9847.00    488.82 o 
   0  13   7       94.65      102.25    128.22 o 
   1  13   7     2146.66     2337.70    228.65 o 
   2  13   7     4500.50     4348.01    262.69 o 
   3  13   7     2410.24     2114.93    177.31 o 
   4  13   7     4711.17     4962.74    455.40 o 
  -1 -10   8    13722.52    14359.22    568.16 o 
   0 -10   8       17.76      -64.41     64.41 o 
   1 -10   8     6416.01     6821.95    330.24 o 
   2 -10   8     6339.18     6356.02    363.37 o 
   3 -10   8      107.40      237.77     83.11 o 
  -3  -9   8        2.14      205.51    113.31 o 
  -2  -9   8     2843.79     2790.02    221.11 o 
  -1  -9   8    11425.53    11991.84    492.97 o 
   0  -9   8      271.36      413.79     95.30 o 
   1  -9   8    13208.26    13492.58    463.12 o 
   2  -9   8     1667.57     1737.91    176.42 o 
   3  -9   8     2387.65     2532.59    214.32 o 
   4  -9   8    12552.10    11997.24    499.06 o 
   5  -9   8      189.38      221.24     91.48 o 
  -5  -8   8       24.30      -32.93     93.55 o 
  -4  -8   8     4581.13     4195.27    370.29 o 
  -3  -8   8      158.10      224.53    124.68 o 
  -2  -8   8    10872.47    10206.51    817.87 o 
  -1  -8   8     3345.57     3324.95    260.78 o 
   0  -8   8      900.57      816.38    119.41 o 
   1  -8   8    22497.57    23277.89    706.55 o 
   2  -8   8      316.28      271.86     78.67 o 
   3  -8   8    10570.54    10694.76    444.62 o 
   4  -8   8     7153.87     7251.04    376.35 o 
   5  -8   8      438.57      476.84     91.60 o 
   6  -8   8    10326.29    11857.63   1496.27 o 
   7  -8   8       49.54       -0.27     92.32 o 
  -6  -7   8     2710.05     3278.43    465.50 o 
  -5  -7   8     2359.86     2315.56    268.34 o 
  -4  -7   8     1007.28     1058.65    182.10 o 
  -3  -7   8      345.51      473.15     84.74 o 
  -2  -7   8     8384.66     8522.12    369.84 o 
  -1  -7   8        0.31      -50.48     50.48 o 
   0  -7   8     7272.31     7660.75    305.29 o 
   1  -7   8    15378.04    16035.92    535.60 o 
   2  -7   8      177.44      190.65     63.96 o 
   3  -7   8    22950.49    23890.91    700.22 o 
   4  -7   8     2003.41     2007.17    173.52 o 
   5  -7   8     4361.68     5041.26    284.50 o 
   6  -7   8    11044.77    11184.75    735.00 o 
   7  -7   8      638.21      733.92    155.45 o 
   8  -7   8     6267.92     6509.95    377.85 o 
  -6  -6   8     4070.52     4271.49    351.64 o 
  -5  -6   8     1770.99     1912.95    230.87 o 
  -4  -6   8     2520.93     2492.23    173.02 o 
  -3  -6   8      377.41      353.36     71.15 o 
  -2  -6   8     8457.69     9071.77    366.65 o 
  -1  -6   8     1080.03     1102.31    108.61 o 
   0  -6   8    13529.88    14284.52    382.00 o 
   1  -6   8      355.15      377.09     59.00 o 
   2  -6   8     2934.38     2818.39    237.28 o 
   3  -6   8    19333.44    20041.15    903.72 o 
   4  -6   8      258.82      382.10    130.69 o 
   5  -6   8    17270.01    17579.84    561.14 o 
   6  -6   8     4288.24     4408.39    251.84 o 
   7  -6   8       22.72      131.13    229.11 o 
   8  -6   8    10801.80    10530.16    481.42 o 
  -7  -5   8     4074.27     3572.13    310.79 o 
  -6  -5   8     2230.76     2138.84    235.32 o 
  -5  -5   8      911.84     1040.52    160.22 o 
  -4  -5   8     7066.59     7391.34    303.26 o 
  -3  -5   8     2092.26     2193.43    177.98 o 
  -2  -5   8      317.16      372.11     71.32 o 
  -1  -5   8      928.74      857.56    153.50 o 
   0  -5   8    23551.07    25018.71    704.75 o 
   1  -5   8     1056.96     1222.54     96.91 o 
   2  -5   8    12481.60    12701.62    532.87 o 
   3  -5   8    12645.23    13260.14    556.78 o 
   4  -5   8      153.93      315.75    116.18 o 
   5  -5   8    20338.90    22401.83    823.43 o 
   6  -5   8      691.77      636.91    133.49 o 
   7  -5   8     5448.47     5942.34    283.30 o 
   8  -5   8     9108.11     8998.11    559.87 o 
   9  -5   8      233.72      166.40     86.52 o 
  -7  -4   8    10590.13     9945.37    519.19 o 
  -6  -4   8      107.05      140.32     59.96 o 
  -5  -4   8       17.98       81.98     42.62 o 
  -4  -4   8    13162.83    12832.62    684.08 o 
  -3  -4   8     3045.97     3078.41    171.88 o 
  -2  -4   8     3713.43     3847.62    195.23 o 
  -1  -4   8      790.18      721.65     83.07 o 
   0  -4   8    12209.76    11629.23    308.96 o 
   1  -4   8      612.20      625.98     60.26 o 
   2  -4   8    26247.43    26559.52    846.48 o 
   3  -4   8      442.43      562.53    102.84 o 
   4  -4   8     4433.47     4740.83    303.91 o 
   5  -4   8    33622.76    35398.00   1085.28 o 
   6  -4   8      826.34      794.76    352.71 o 
   7  -4   8    15763.17    17234.02    710.82 o 
   8  -4   8     3051.95     3557.10    303.85 o 
   9  -4   8      828.54      742.88    156.09 o 
  10  -4   8    10457.06     9909.29    469.45 o 
  -8  -3   8     2820.74     2534.14    244.69 o 
  -7  -3   8     9340.15     8878.29    462.51 o 
  -6  -3   8       84.70      103.22     67.61 o 
  -5  -3   8     7483.29     7522.45    257.42 o 
  -4  -3   8     5303.16     5269.09    268.38 o 
  -3  -3   8      936.05      863.04     61.63 o 
  -2  -3   8    10240.21    10188.22    231.04 o 
  -1  -3   8     4975.09     4955.39    163.32 o 
   0  -3   8      100.10       93.72     24.48 o 
   1  -3   8      689.07      669.32     49.91 o 
   2  -3   8    30990.58    30252.51   1141.79 o 
   3  -3   8       20.42       85.79     44.29 o 
   4  -3   8    11503.05    11770.74    552.41 o 
   5  -3   8    15722.00    17233.45   1822.46 o 
   6  -3   8      190.70      229.04     90.68 o 
   7  -3   8    18914.56    19916.29    753.48 o 
   8  -3   8      839.63      778.91    113.31 o 
   9  -3   8     5847.47     5790.87    328.24 o 
  10  -3   8     8404.62     8651.57    477.93 o 
  -8  -2   8     6567.35     5862.20    297.16 o 
  -7  -2   8     8863.46     8669.24    341.68 o 
  -6  -2   8      305.37      259.00     54.98 o 
  -5  -2   8    28666.99    27272.38    772.63 o 
  -4  -2   8     1712.37     1686.67     97.78 o 
  -3  -2   8       61.75       92.44     27.85 o 
  -2  -2   8     4530.90     4152.56    130.71 o 
  -1  -2   8     6506.99     6730.19    197.60 o 
   0  -2   8    13552.05    13846.28    245.86 o 
   1  -2   8     1490.22     1456.40     72.70 o 
   2  -2   8     8636.69     8678.08    260.93 o 
   3  -2   8     1120.71     1136.87     62.40 o 
   4  -2   8    27549.44    27287.49    833.63 o 
   5  -2   8      148.72      151.14     33.46 o 
   6  -2   8     3294.65     2871.68    185.58 o 
   7  -2   8    16011.13    16905.41    560.97 o 
   8  -2   8       42.48       77.83     54.07 o 
   9  -2   8    15673.34    15689.90    560.19 o 
  10  -2   8     1300.34     1257.12    153.40 o 
  -8  -1   8     9393.10     9036.63    327.42 o 
  -7  -1   8     2578.76     2731.55    140.97 o 
  -6  -1   8     1483.17     1516.40     98.22 o 
  -5  -1   8    25003.95    23665.68    741.20 o 
  -4  -1   8      193.52      161.84     28.23 o 
  -3  -1   8    11404.48    11125.10    362.26 o 
  -2  -1   8     2176.59     2148.84    102.08 o 
  -1  -1   8     1223.65     1213.72     72.10 o 
   0  -1   8    11252.33    11178.95    234.88 o 
   1  -1   8    19474.22    19556.52    603.48 o 
   2  -1   8      447.12      475.87     42.69 o 
   3  -1   8       38.87        7.81     15.14 o 
   4  -1   8    19772.65    19895.42    627.94 o 
   5  -1   8     1034.99     1085.01    100.15 o 
   6  -1   8    12761.50    13275.21    690.16 o 
   7  -1   8     4702.62     4245.03    254.11 o 
   8  -1   8      749.65      683.60    158.60 o 
   9  -1   8    14482.17    14022.68    511.98 o 
  10  -1   8      177.90      107.01     62.68 o 
  -8   0   8     7378.67     7600.67    431.18 o 
  -7   0   8       65.02       22.53     29.56 o 
  -6   0   8     9263.53     9258.35    331.14 o 
  -5   0   8    10611.63    10105.75    230.07 o 
  -4   0   8      122.46      121.60     28.85 o 
  -3   0   8    23430.78    23013.44    404.04 o 
  -2   0   8       52.47      107.94     22.48 o 
  -1   0   8     6240.61     6606.58    183.54 o 
   0   0   8    15877.23    15953.00    297.86 o 
   1   0   8    25236.48    25570.63    613.20 o 
   2   0   8     9396.98     9342.16    285.32 o 
   3   0   8     2899.38     2866.84    127.53 o 
   4   0   8     4844.99     5140.48    197.90 o 
   5   0   8     2743.56     2881.13    155.00 o 
   6   0   8    24490.15    24426.15    744.87 o 
   7   0   8       51.99       72.57     29.06 o 
   8   0   8     7014.71     6122.86    226.75 o 
   9   0   8    10769.46    10952.23    430.98 o 
  10   0   8      187.34      278.44     90.93 o 
  11   0   8     9931.30     9863.85   1551.89 o 
  -9   1   8     4191.63     4324.96    500.41 o 
  -8   1   8     7393.80     7161.80    321.56 o 
  -7   1   8       70.27       59.07     33.89 o 
  -6   1   8    33757.77    34061.68    675.28 o 
  -5   1   8      381.90      445.44     47.68 o 
  -4   1   8      866.85      934.01     51.53 o 
  -3   1   8    32164.88    32086.76    516.69 o 
  -2   1   8      129.08      148.95     36.87 o 
  -1   1   8    29972.17    30586.65    488.52 o 
   0   1   8     2846.55     2884.17     92.81 o 
   1   1   8        7.98       45.32     22.74 o 
   2   1   8    12465.94    12551.60    263.88 o 
   3   1   8     7621.48     7884.93    221.00 o 
   4   1   8     3740.65     2146.17   1012.67 o 
   5   1   8     1284.88     1237.91     87.62 o 
   6   1   8    13278.09    13919.36    553.68 o 
   7   1   8     1311.26     1308.23    130.84 o 
   8   1   8    12043.63    12462.61    426.28 o 
   9   1   8     1342.95     1154.32    128.70 o 
  10   1   8     1483.55     1471.53    146.90 o 
  11   1   8    12889.43    12500.00    802.83 o 
  -9   2   8     6190.29     6595.92    623.22 o 
  -8   2   8     1407.91     1458.66    144.46 o 
  -7   2   8      948.77      958.37     87.96 o 
  -6   2   8    24864.64    26365.16    666.06 o 
  -5   2   8       72.02       59.34     20.24 o 
  -4   2   8    20442.04    20668.49    353.67 o 
  -3   2   8    19514.29    18802.35    298.20 o 
  -2   2   8      129.31      192.05     31.18 o 
  -1   2   8    43537.48    42661.67    828.27 o 
   0   2   8     1334.78     1520.82     71.25 o 
   1   2   8    15442.42    15972.59    375.03 o 
   2   2   8    13065.58    13226.46    284.90 o 
   3   2   8     3714.66     3983.20    130.67 o 
   4   2   8    20032.16    20982.91    500.11 o 
   5   2   8     3476.58     3456.41    163.29 o 
   6   2   8      953.31     1031.38     92.73 o 
   7   2   8     1930.04     1900.89    115.96 o 
   8   2   8    10375.17    10011.82    334.34 o 
   9   2   8      957.20      923.00    109.68 o 
  10   2   8     4793.33     4746.17    372.35 o 
  11   2   8     8243.07     8823.13    804.53 o 
  -9   3   8     6778.30     6997.47    647.88 o 
  -8   3   8      424.28      376.59     78.25 o 
  -7   3   8     4532.14     4533.01    237.78 o 
  -6   3   8    13789.23    13686.87    361.99 o 
  -5   3   8       55.04       56.29     19.01 o 
  -4   3   8    29345.42    28556.25    547.18 o 
  -3   3   8     1904.40     1984.16     69.67 o 
  -2   3   8    10494.40    10321.99    245.50 o 
  -1   3   8    25169.97    24956.22    588.27 o 
   0   3   8      145.51      128.51     26.51 o 
   1   3   8    43890.96    42655.00    810.10 o 
   2   3   8     3192.81     3199.75    127.83 o 
   3   3   8       71.85      124.36     28.72 o 
   4   3   8    24602.62    24787.74    724.07 o 
   5   3   8    12084.90    13261.07    431.01 o 
   6   3   8     1207.98     1169.31     73.72 o 
   7   3   8        9.93       26.09     19.63 o 
   8   3   8     5823.38     5814.45    224.31 o 
   9   3   8     1037.50     1102.30    117.11 o 
  10   3   8     7615.63     6776.69    450.09 o 
  11   3   8     1576.42     1303.05    209.26 o 
  -9   4   8     3263.75     3072.09    422.28 o 
  -8   4   8      630.58      695.69    100.14 o 
  -7   4   8     9194.93     9650.10    372.50 o 
  -6   4   8     1055.35     1119.79    109.48 o 
  -5   4   8      687.83      742.88     58.59 o 
  -4   4   8    31324.89    29934.47    618.32 o 
  -3   4   8      233.23      231.59     33.33 o 
  -2   4   8    37552.72    37351.78    650.99 o 
  -1   4   8     5169.49     4935.19    191.97 o 
   0   4   8      663.48      800.82    100.87 o 
   1   4   8    49817.31    48588.55    847.50 o 
   2   4   8        5.45       21.19     12.64 o 
   3   4   8    11239.05    11825.03    273.59 o 
   4   4   8    14098.19    14588.40    281.06 o 
   5   4   8     2618.92     2849.78    121.02 o 
   6   4   8     8811.55     8582.04    234.54 o 
   7   4   8     3001.78     2765.88    124.63 o 
   8   4   8      904.47      846.07     90.68 o 
   9   4   8      390.31      380.28     58.23 o 
  10   4   8     9516.06     9751.62    445.77 o 
  -8   5   8      104.07      143.36     78.99 o 
  -7   5   8     9660.94     9442.12    376.08 o 
  -6   5   8       34.60       54.26     40.66 o 
  -5   5   8     8533.90     8509.68    225.69 o 
  -4   5   8     6797.57     6787.02    200.30 o 
  -3   5   8        4.51       19.13     13.60 o 
  -2   5   8    37667.25    36099.14    602.14 o 
  -1   5   8     4284.23     4461.48    205.00 o 
   0   5   8     9266.81     9342.50    248.99 o 
   1   5   8    27655.38    27586.93    682.47 o 
   2   5   8      276.93      278.87     32.15 o 
   3   5   8    16671.27    16407.53    343.28 o 
   4   5   8       91.82       66.47     56.57 o 
   5   5   8     4219.02     4264.54    142.86 o 
   6   5   8    11211.04    10955.04    290.38 o 
   7   5   8     5058.45     5149.06    198.63 o 
   8   5   8     3928.40     3948.92    240.12 o 
   9   5   8      368.61      347.35     76.56 o 
  10   5   8     5033.69     4899.02    329.75 o 
  -8   6   8       40.50       45.78     68.95 o 
  -7   6   8     1696.25     1663.12    150.92 o 
  -6   6   8     1641.54     1715.99    147.14 o 
  -5   6   8    17046.45    16737.56    433.31 o 
  -4   6   8       70.88       45.44     19.54 o 
  -3   6   8     2559.15     2540.43     87.50 o 
  -2   6   8    19595.97    18963.12    409.48 o 
  -1   6   8       83.00      119.23     20.18 o 
   0   6   8    32672.12    32373.40    490.27 o 
   1   6   8     9624.81     9780.94    207.89 o 
   2   6   8     2812.06     2984.85    106.76 o 
   3   6   8    35787.16    35732.78    643.10 o 
   4   6   8     1092.92     1150.44     75.13 o 
   5   6   8     9888.20    10199.92    245.34 o 
   6   6   8     5613.59     5486.85    191.26 o 
   7   6   8     4399.77     4133.58    215.79 o 
   8   6   8     8142.61     8108.44    264.88 o 
   9   6   8      905.98      925.71    143.59 o 
  10   6   8       13.31      -97.80     97.80 o 
  -8   7   8     3147.71     2704.35    270.53 o 
  -7   7   8       58.08      111.85     54.45 o 
  -6   7   8       53.59       68.57     64.28 o 
  -5   7   8     5454.33     5678.12    272.04 o 
  -4   7   8     5958.79     5777.91    218.22 o 
  -3   7   8    14203.28    14148.31    363.35 o 
  -2   7   8     5546.12     5741.27    144.65 o 
  -1   7   8       40.91       36.73     17.44 o 
   0   7   8    30128.82    30368.63    406.54 o 
   1   7   8       34.82       47.23     24.98 o 
   2   7   8    22976.03    23569.62    477.93 o 
   3   7   8    18113.36    18227.82    254.57 o 
   4   7   8      182.05      213.92     36.27 o 
   5   7   8    20235.48    19937.03    434.20 o 
   6   7   8       76.51       46.77     30.25 o 
   7   7   8      755.46      640.09    108.67 o 
   8   7   8     3810.63     3821.46    221.95 o 
   9   7   8     1417.68     1378.37    140.30 o 
  10   7   8     1302.66     1230.12    171.06 o 
  -7   8   8     6059.95     5885.39    314.25 o 
  -6   8   8      131.48      218.63    114.99 o 
  -5   8   8     4377.27     4232.07    437.52 o 
  -4   8   8      842.96      805.35     79.02 o 
  -3   8   8    16775.93    16629.83    405.46 o 
  -2   8   8        9.87       -2.57     21.72 o 
  -1   8   8     2304.95     2283.70     93.59 o 
   0   8   8    18031.22    18613.50    476.04 o 
   1   8   8      481.55      510.13     56.60 o 
   2   8   8    33009.25    32933.36    595.51 o 
   3   8   8     5448.66     5188.15    204.92 o 
   4   8   8     2655.73     2655.74    108.95 o 
   5   8   8    26852.86    26395.28    541.10 o 
   6   8   8      765.51      802.99     72.58 o 
   7   8   8     8591.49     8221.88    327.75 o 
   8   8   8     1165.75     1100.23    120.74 o 
   9   8   8      218.60      165.35     58.22 o 
  -7   9   8     5033.26     4873.30    376.58 o 
  -6   9   8     1707.35     1799.94    168.17 o 
  -5   9   8      630.49      556.15    111.09 o 
  -4   9   8      110.39      218.74     69.28 o 
  -3   9   8     8175.54     8263.07    289.57 o 
  -2   9   8     1060.51     1150.72     99.53 o 
  -1   9   8    24532.25    25246.32    622.72 o 
   0   9   8     8592.10     8598.40    466.61 o 
   1   9   8      198.18      187.23     58.68 o 
   2   9   8    30203.90    30644.04    748.52 o 
   3   9   8        1.96       35.01     15.81 o 
   4   9   8    10085.47    10162.43    317.23 o 
   5   9   8    13675.80    13500.01    343.13 o 
   6   9   8        7.48       31.45     27.27 o 
   7   9   8    17710.09    17419.55    532.14 o 
   8   9   8        6.65      134.96    101.18 o 
   9   9   8      516.17      529.23     91.10 o 
  -6  10   8     1509.26     1454.78    206.91 o 
  -5  10   8     4851.64     5068.66    288.90 o 
  -4  10   8      834.14      674.23    103.97 o 
  -3  10   8      988.12     1127.59    164.64 o 
  -2  10   8     1374.46     1386.91    135.69 o 
  -1  10   8    11217.89    11394.68    382.63 o 
   0  10   8      381.70      449.18    101.61 o 
   1  10   8     4084.88     4300.99    215.60 o 
   2  10   8    22743.93    22604.86    597.52 o 
   3  10   8      543.26      610.90     82.48 o 
   4  10   8    16330.03    17194.37    501.86 o 
   5  10   8     1262.54     1448.49    124.26 o 
   6  10   8     1927.42     1871.08    195.02 o 
   7  10   8    11862.11    11164.90    538.03 o 
   8  10   8       21.33      -28.23     57.02 o 
  -5  11   8     6219.74     6545.73    345.65 o 
  -4  11   8     2287.02     2191.49    156.23 o 
  -3  11   8     1031.46      937.34    111.73 o 
  -2  11   8      158.35      164.40     49.65 o 
  -1  11   8     4103.32     3855.66    215.79 o 
   0  11   8     1348.39     1466.71    130.35 o 
   1  11   8    10310.24    10348.04    376.41 o 
   2  11   8     1468.45     1445.83    130.38 o 
   3  11   8      599.63      651.30     91.32 o 
   4  11   8    17992.34    17135.00    522.34 o 
   5  11   8        0.18      -43.33     43.33 o 
   6  11   8     7936.42     7866.37    444.66 o 
   7  11   8     4308.66     3989.22    318.28 o 
  -4  12   8     1133.43     1155.79    143.71 o 
  -3  12   8     3981.13     4055.65    240.95 o 
  -2  12   8     1310.60     1307.10    119.35 o 
  -1  12   8      458.81      334.62     72.99 o 
   0  12   8      955.46     1094.04    118.93 o 
   1  12   8    10789.27    10447.92    398.24 o 
   2  12   8      374.47      329.21     67.47 o 
   3  12   8     4306.05     4256.34    243.10 o 
   4  12   8     6187.27     6066.18    294.19 o 
   5  12   8       49.38       47.37     79.43 o 
   6  12   8    10217.40    10038.87    530.21 o 
  -2  13   8     1896.07     2078.31    191.77 o 
  -1  13   8     1626.33     1554.31    151.50 o 
   0  13   8      207.90      131.10     73.61 o 
   1  13   8     3980.03     3681.44    235.80 o 
   2  13   8     2241.64     2138.98    176.35 o 
   3  13   8     9621.87     9771.30    577.81 o 
   4  13   8     1011.42      766.50    161.81 o 
  -2  -9   9      441.69      532.59    162.44 o 
  -1  -9   9     9272.28     8868.51    515.23 o 
   0  -9   9       11.43      133.90     73.00 o 
   1  -9   9     4883.39     5025.14    275.69 o 
   2  -9   9     1706.04     1796.81    189.19 o 
   3  -9   9     1535.70     1562.68    178.35 o 
   4  -9   9     3780.38     3757.60    270.10 o 
  -4  -8   9    14735.06    15176.83    766.68 o 
  -3  -8   9      743.48      834.48    167.53 o 
  -2  -8   9     9812.56     9125.90    416.48 o 
  -1  -8   9     7364.86     7688.68    432.51 o 
   0  -8   9       95.17       93.31     59.37 o 
   1  -8   9    14259.36    15169.99    556.12 o 
   2  -8   9      204.58      -23.20     75.57 o 
   3  -8   9      263.89      371.92     81.57 o 
   4  -8   9     5217.26     5747.15    351.52 o 
   5  -8   9     2100.03     2317.44    210.64 o 
   6  -8   9     1913.99     2200.47    277.82 o 
  -5  -7   9     2912.30     2522.94    285.64 o 
  -4  -7   9     9058.64     8850.70    989.09 o 
  -3  -7   9       15.67       17.77     44.49 o 
  -2  -7   9    14767.42    15402.05    748.51 o 
  -1  -7   9     2493.79     2834.84    211.64 o 
   0  -7   9     2001.58     2008.13    179.86 o 
   1  -7   9    20792.29    21027.88   1048.22 o 
   2  -7   9       13.97       53.07     45.90 o 
   3  -7   9     6394.88     6949.62    342.78 o 
   4  -7   9     3073.07     3518.80    239.08 o 
   5  -7   9      475.97      529.58     96.72 o 
   6  -7   9     4597.92     5121.36    296.63 o 
   7  -7   9     1494.25     1589.31    231.27 o 
  -6  -6   9      737.84      781.46    156.71 o 
  -5  -6   9     7021.55     6868.33    455.47 o 
  -4  -6   9     2136.71     2316.27    253.54 o 
  -3  -6   9     3071.30     2781.16    314.74 o 
  -2  -6   9    25128.18    26804.92   1110.39 o 
  -1  -6   9       15.30      -10.17     47.72 o 
   0  -6   9     4909.28     5202.35    275.62 o 
   1  -6   9     8470.41     8953.84    456.94 o 
   2  -6   9       10.68       50.32     61.70 o 
   3  -6   9    14300.01    14679.12    631.57 o 
   4  -6   9      336.55      347.42    126.46 o 
   5  -6   9     1093.53     1234.02    183.22 o 
   6  -6   9     3473.93     4304.80    258.00 o 
   7  -6   9     1033.31      952.04    211.96 o 
   8  -6   9     1745.91     1515.13    222.08 o 
  -6  -5   9      618.23      698.06    136.13 o 
  -5  -5   9    10778.54    10824.35    559.26 o 
  -4  -5   9       26.90       36.30     40.76 o 
  -3  -5   9     4721.07     4900.68    279.94 o 
  -2  -5   9     9642.80     9328.85    710.69 o 
  -1  -5   9       16.68       37.66     40.19 o 
   0  -5   9    22243.74    21126.90    499.29 o 
   1  -5   9     4989.89     5244.69    222.95 o 
   2  -5   9     5063.76     5048.65    484.58 o 
   3  -5   9     8691.16     9723.64    473.03 o 
   4  -5   9      119.65       65.15     75.84 o 
   5  -5   9    10297.58    11270.25    549.01 o 
   6  -5   9      553.85      585.37    129.28 o 
   7  -5   9      167.15      182.77     80.49 o 
   8  -5   9     5699.16     6029.57    429.14 o 
   9  -5   9     2007.71     1920.16    204.62 o 
  -7  -4   9     1001.16      802.38    153.62 o 
  -6  -4   9       72.72      -23.41     84.36 o 
  -5  -4   9     7367.42     7445.65    427.78 o 
  -4  -4   9      143.12      135.41     54.13 o 
  -3  -4   9    13130.11    13409.09    419.34 o 
  -2  -4   9      720.04      767.01     89.92 o 
  -1  -4   9     1036.47     1063.96     87.58 o 
   0  -4   9    32481.64    31910.15    822.71 o 
   1  -4   9       56.07       12.55     44.47 o 
   2  -4   9    20467.18    21289.57   1038.25 o 
   3  -4   9    11383.29    12523.75    582.88 o 
   4  -4   9        7.01       64.53     52.18 o 
   5  -4   9    30143.98    33185.07   1052.56 o 
   6  -4   9        0.43       25.18     64.95 o 
   7  -4   9     2388.74     2541.69    254.24 o 
   8  -4   9     3030.63     3178.22    297.82 o 
   9  -4   9     2020.58     1968.00    198.05 o 
  -7  -3   9     3004.44     2672.82    250.63 o 
  -6  -3   9     2514.65     2360.78    259.60 o 
  -5  -3   9      261.69      285.05     53.95 o 
  -4  -3   9      100.76      188.33     37.08 o 
  -3  -3   9    11275.83    11139.97    283.84 o 
  -2  -3   9      692.89      792.60    101.08 o 
  -1  -3   9     9915.39     9271.86    271.02 o 
   0  -3   9    18164.45    17205.09    345.62 o 
   1  -3   9      138.95      123.54     27.29 o 
   2  -3   9    26930.89    26899.15   1085.15 o 
   3  -3   9     5320.35     5413.54    251.35 o 
   4  -3   9     3155.53     3536.17    306.55 o 
   5  -3   9    21470.38    22560.85    784.93 o 
   6  -3   9      420.23      490.00     81.89 o 
   7  -3   9    13264.05    13481.64    602.36 o 
   8  -3   9      957.97      728.62    167.64 o 
   9  -3   9       69.14      104.56     67.96 o 
  10  -3   9     5327.85     5491.15    335.44 o 
  -8  -2   9      194.47      341.97    103.68 o 
  -7  -2   9    10344.01     9261.62    554.13 o 
  -6  -2   9     3466.13     3336.23    180.28 o 
  -5  -2   9     1108.38     1104.83    114.51 o 
  -4  -2   9      459.52      467.97     57.67 o 
  -3  -2   9     4719.84     4610.97    179.52 o 
  -2  -2   9     2839.32     2905.97    164.95 o 
  -1  -2   9    25512.19    24803.62    635.33 o 
   0  -2   9     2988.25     3027.99    112.81 o 
   1  -2   9      948.19      963.99     70.45 o 
   2  -2   9    33946.10    32142.82   1198.43 o 
   3  -2   9      734.92      820.90     75.44 o 
   4  -2   9    25116.62    24800.87    883.37 o 
   5  -2   9     8819.34     8380.69    245.10 o 
   6  -2   9     1310.38     1330.42     89.57 o 
   7  -2   9    17074.64    17076.31    673.43 o 
   8  -2   9       80.24       75.19    143.53 o 
   9  -2   9     3201.09     3173.26    256.97 o 
  10  -2   9     4975.56     4506.43    357.47 o 
  -8  -1   9     2575.51     2482.20    194.49 o 
  -7  -1   9     2302.29     2341.61    144.41 o 
  -6  -1   9     2408.09     2436.38    130.61 o 
  -5  -1   9     6905.50     6416.64    194.09 o 
  -4  -1   9     3511.92     3427.77    149.29 o 
  -3  -1   9      634.80      614.98     57.56 o 
  -2  -1   9      210.05      292.09     32.12 o 
  -1  -1   9    30136.72    28920.82    499.96 o 
   0  -1   9       51.79       23.06     12.37 o 
   1  -1   9    11330.46    10993.34    316.52 o 
   2  -1   9    16455.57    16378.01    328.95 o 
   3  -1   9      244.42      257.96     35.87 o 
   4  -1   9    44907.38    43493.99   1018.74 o 
   5  -1   9     2171.30     2500.14    200.68 o 
   6  -1   9    11207.32    10669.85    713.22 o 
   7  -1   9    14212.21    15440.12    594.74 o 
   8  -1   9      950.05     1003.05    151.01 o 
   9  -1   9    10524.98    11017.30    634.32 o 
  10  -1   9     1593.55     1794.52    179.63 o 
  -8   0   9     6743.22     7161.14    425.47 o 
  -7   0   9       48.09       50.82     31.22 o 
  -6   0   9       86.55       79.50     43.43 o 
  -5   0   9     9056.71     8947.81    315.99 o 
  -4   0   9     4290.08     4360.34    127.27 o 
  -3   0   9     1809.96     1833.45     83.82 o 
  -2   0   9      735.71      760.16     59.48 o 
  -1   0   9    14923.95    14892.71    334.17 o 
   0   0   9     3677.73     3982.95    127.12 o 
   1   0   9    20881.74    20017.07    576.31 o 
   2   0   9     5550.98     6150.98    214.10 o 
   3   0   9     7475.57     7321.93    262.08 o 
   4   0   9    36580.21    36549.03    816.59 o 
   5   0   9      184.42      264.24     72.38 o 
   6   0   9    18213.99    18175.70    919.30 o 
   7   0   9     7567.35     7997.61    393.07 o 
   8   0   9      648.75      664.97     97.19 o 
   9   0   9    15887.35    16291.01    897.33 o 
  10   0   9      100.43       10.73     59.85 o 
  -8   1   9    12412.46    12591.25    882.36 o 
  -7   1   9      147.44      117.16     36.27 o 
  -6   1   9     7505.02     7624.94    365.81 o 
  -5   1   9     1677.99     1772.23     85.41 o 
  -4   1   9       73.12       67.90     22.07 o 
  -3   1   9     9022.02     9069.04    176.78 o 
  -2   1   9     3598.14     3600.98    128.16 o 
  -1   1   9       14.69       61.47     23.43 o 
   0   1   9      313.91      326.02     30.97 o 
   1   1   9    27222.10    27677.69    598.53 o 
   2   1   9      862.52      899.58     66.42 o 
   3   1   9    21094.67    21692.19    527.40 o 
   4   1   9    10505.74    10987.87    339.29 o 
   5   1   9      216.71      276.32     46.88 o 
   6   1   9    30573.96    29829.13    714.35 o 
   7   1   9     1017.85     1036.44     86.72 o 
   8   1   9     6612.12     6702.13    312.92 o 
   9   1   9    10752.96    10613.20    423.41 o 
  10   1   9      318.06      376.04     82.69 o 
  11   1   9     6604.05     6553.38    477.03 o 
  -8   2   9     4646.62     4690.02    330.07 o 
  -7   2   9        7.07      -40.60     53.28 o 
  -6   2   9    21508.53    21373.92    578.95 o 
  -5   2   9        3.44        0.87     25.78 o 
  -4   2   9     2797.29     2862.03     97.85 o 
  -3   2   9    13880.29    13144.01    216.74 o 
  -2   2   9     3469.95     3627.55    132.05 o 
  -1   2   9    13088.92    13169.64    292.33 o 
   0   2   9      722.55      708.82     51.72 o 
   1   2   9     5689.71     5847.60    213.37 o 
   2   2   9      951.67     1021.14    102.19 o 
   3   2   9    26543.05    25900.98    504.12 o 
   4   2   9      253.74      341.16     62.21 o 
   5   2   9     2054.07     2005.58    111.06 o 
   6   2   9    17790.91    17336.96    413.71 o 
   7   2   9       11.88       10.23     26.85 o 
   8   2   9    18112.74    18618.30    567.19 o 
   9   2   9     1198.77     1257.45    141.52 o 
  10   2   9      824.18      927.81    119.15 o 
  11   2   9    10642.91    10662.96    615.04 o 
  -8   3   9      982.75     1202.70    168.24 o 
  -7   3   9     2522.43     2555.66    177.27 o 
  -6   3   9    17222.85    17675.89    511.31 o 
  -5   3   9      158.45      232.81     36.95 o 
  -4   3   9    10618.88    10334.56    236.72 o 
  -3   3   9     4442.72     4349.00    131.04 o 
  -2   3   9       40.80       79.87     27.30 o 
  -1   3   9    17980.78    18635.23    491.44 o 
   0   3   9     9552.32     9660.34    313.13 o 
   1   3   9     2471.40     2560.92     83.21 o 
   2   3   9      404.77      472.59     39.52 o 
   3   3   9    20215.02    19899.44    403.10 o 
   4   3   9      546.31      500.04     58.06 o 
   5   3   9    19655.25    19411.69    553.59 o 
   6   3   9     6046.70     5626.11    242.02 o 
   7   3   9       14.24       29.46     31.54 o 
   8   3   9    16877.79    17376.46    645.00 o 
   9   3   9       11.82      -19.90     42.42 o 
  10   3   9     4994.37     4687.64    371.50 o 
  11   3   9     7720.73     8075.86    537.67 o 
  -8   4   9        9.22       11.14     53.67 o 
  -7   4   9     8856.57     9322.16    479.16 o 
  -6   4   9     7566.66     8031.26    314.54 o 
  -5   4   9       83.55       91.95     26.77 o 
  -4   4   9    32699.60    31722.70    651.07 o 
  -3   4   9        2.25        1.87     11.93 o 
  -2   4   9     3801.85     3841.21    191.66 o 
  -1   4   9    10841.87    10747.51    272.00 o 
   0   4   9    12269.99    12117.59    291.39 o 
   1   4   9    13399.66    13646.63    454.69 o 
   2   4   9     3166.10     3388.54    135.65 o 
   3   4   9     3794.04     3762.76    127.26 o 
   4   4   9     2492.44     2513.73    149.68 o 
   5   4   9    29060.71    29751.67    800.81 o 
   6   4   9       58.41      102.15     42.09 o 
   7   4   9     7192.63     6867.38    206.51 o 
   8   4   9    14269.94    14997.73    559.57 o 
   9   4   9       72.28       80.00     47.41 o 
  10   4   9    12150.09    12182.47   1102.49 o 
  -8   5   9        4.87       16.18     80.15 o 
  -7   5   9    13725.51    13675.15    616.16 o 
  -6   5   9     1199.28     1213.15    118.11 o 
  -5   5   9     3498.48     3430.87    152.24 o 
  -4   5   9    30421.42    29211.07    573.28 o 
  -3   5   9      511.92      527.24     39.41 o 
  -2   5   9    16892.47    16552.78    334.02 o 
  -1   5   9     2724.91     2634.84    119.62 o 
   0   5   9      477.25      484.49     56.39 o 
   1   5   9    19642.92    19127.45    483.16 o 
   2   5   9    10766.87    11024.40    263.44 o 
   3   5   9      554.36      561.74     49.00 o 
   4   5   9      194.84      147.94     48.98 o 
   5   5   9    12138.10    12256.23    447.19 o 
   6   5   9      803.74      826.18     67.68 o 
   7   5   9    10846.10    10937.94    465.03 o 
   8   5   9     2727.30     2733.18    170.65 o 
   9   5   9      597.73      446.20    104.59 o 
  10   5   9    15882.85    16331.43    953.81 o 
  -8   6   9      113.21      108.61    101.53 o 
  -7   6   9    12504.40    13457.33    625.85 o 
  -6   6   9      429.39      386.65     72.46 o 
  -5   6   9     9799.65     9988.10    360.55 o 
  -4   6   9     8596.97     8439.59    205.87 o 
  -3   6   9      294.49      345.19     30.42 o 
  -2   6   9    27490.65    26601.56    418.54 o 
  -1   6   9      336.24      370.34     58.11 o 
   0   6   9     2272.20     2180.21     99.67 o 
   1   6   9     8735.18     8660.90    243.50 o 
   2   6   9     5210.67     5156.32    163.04 o 
   3   6   9     9232.29     9147.42    241.46 o 
   4   6   9     4746.00     4915.45    197.46 o 
   5   6   9      856.43      967.22     68.73 o 
   6   6   9     5276.35     5354.38    195.76 o 
   7   6   9    13362.88    13392.94    427.25 o 
   8   6   9       13.78       43.47     33.10 o 
   9   6   9     3762.26     4012.92    289.57 o 
  10   6   9     7265.77     7018.33    352.23 o 
  -7   7   9     3640.49     3375.58    303.35 o 
  -6   7   9        1.28       37.60     39.15 o 
  -5   7   9    21548.29    20670.85    595.54 o 
  -4   7   9      110.95       92.68     54.93 o 
  -3   7   9     5551.17     5531.61    153.58 o 
  -2   7   9    18252.57    18294.76    470.40 o 
  -1   7   9      334.04      324.29     31.49 o 
   0   7   9    24642.83    25137.36    344.87 o 
   1   7   9      476.23      584.53     58.23 o 
   2   7   9      229.58      237.06     40.95 o 
   3   7   9     9203.24     9398.28    250.33 o 
   4   7   9     5221.09     5154.38    160.40 o 
   5   7   9      415.74      440.19     45.79 o 
   6   7   9        7.71       27.62     27.33 o 
   7   7   9     3844.06     3920.36    166.72 o 
   8   7   9      996.65      857.14    103.24 o 
   9   7   9     6458.43     6328.37    379.27 o 
  10   7   9      525.04      500.38    140.34 o 
  -7   8   9      112.01      199.37    141.20 o 
  -6   8   9      382.76      322.13     74.30 o 
  -5   8   9    20996.81    21043.46    624.32 o 
  -4   8   9       81.17       16.56     40.16 o 
  -3   8   9    11690.32    11646.54    351.55 o 
  -2   8   9     4156.34     4096.38    139.31 o 
  -1   8   9       22.31       42.35     18.36 o 
   0   8   9    28293.45    28141.70    524.42 o 
   1   8   9      675.99      730.53     64.63 o 
   2   8   9    11366.24    11353.73    272.45 o 
   3   8   9     4977.18     4891.26    166.64 o 
   4   8   9      632.47      676.16     56.35 o 
   5   8   9    11175.87    11208.91    302.06 o 
   6   8   9     3321.42     3288.22    152.75 o 
   7   8   9      398.53      367.82     70.48 o 
   8   8   9      192.35      240.32     66.27 o 
   9   8   9     6974.71     6918.08    332.29 o 
  -6   9   9     3586.32     3874.57    338.79 o 
  -5   9   9     4417.37     4730.57    278.48 o 
  -4   9   9       30.45       65.07     55.03 o 
  -3   9   9    28478.74    29384.94    891.77 o 
  -2   9   9      364.07      477.23     86.96 o 
  -1   9   9     8411.98     8699.58    281.23 o 
   0   9   9    15755.75    16964.35    462.96 o 
   1   9   9      712.99      793.25     82.66 o 
   2   9   9    22300.88    22736.74    575.51 o 
   3   9   9      345.49      402.85     60.11 o 
   4   9   9      779.65      807.46     68.48 o 
   5   9   9    12587.86    12421.32    328.23 o 
   6   9   9     3121.06     3039.92    149.30 o 
   7   9   9     5381.71     4770.10    370.30 o 
   8   9   9      179.23      180.32     58.22 o 
   9   9   9     2852.63     2941.46    213.39 o 
  -6  10   9     5377.58     5154.27    398.92 o 
  -5  10   9      238.86      239.73     63.68 o 
  -4  10   9     2792.30     2747.69    219.19 o 
  -3  10   9    14003.46    14316.11    423.03 o 
  -2  10   9      626.79      601.42     70.87 o 
  -1  10   9    26305.90    26462.92    667.16 o 
   0  10   9     5121.54     5281.67    237.71 o 
   1  10   9      733.72      839.80     91.30 o 
   2  10   9    23753.39    24276.54    650.91 o 
   3  10   9       20.52       29.33     39.19 o 
   4  10   9     5844.52     5868.00    352.18 o 
   5  10   9     4087.07     3998.67    212.46 o 
   6  10   9      468.73      390.61    107.72 o 
   7  10   9     7722.58     7567.84    427.74 o 
   8  10   9     2108.25     1847.79    213.61 o 
  -5  11   9      858.03      696.65    109.16 o 
  -4  11   9     6399.28     6346.14    332.83 o 
  -3  11   9     2071.62     2392.36    236.27 o 
  -2  11   9      899.30      856.75     91.22 o 
  -1  11   9    22930.04    23776.48    665.38 o 
   0  11   9     1003.43     1138.92    137.40 o 
   1  11   9     6523.19     6601.70    286.62 o 
   2  11   9    10343.03    10496.84    379.62 o 
   3  11   9       32.65       68.80     45.14 o 
   4  11   9    14909.06    14876.40    679.66 o 
   5  11   9       15.94       62.69     44.36 o 
   6  11   9      877.71      906.75    144.18 o 
   7  11   9     5572.92     5127.61    358.17 o 
  -4  12   9     8830.13     8559.18    471.08 o 
  -3  12   9      292.30      168.84     80.50 o 
  -2  12   9     1701.17     1605.56    163.52 o 
  -1  12   9    10441.46    11116.96    541.90 o 
   0  12   9      139.36      136.51     50.38 o 
   1  12   9    11111.03    11252.88    413.32 o 
   2  12   9     1465.06     1672.43    146.96 o 
   3  12   9     1956.01     1960.89    160.33 o 
   4  12   9    13992.43    13733.92    473.49 o 
   5  12   9       88.28      -47.80     63.72 o 
   6  12   9     6320.74     6351.27    407.41 o 
  -2  13   9     8764.67     8531.93    408.77 o 
  -1  13   9     1778.33     1472.57    164.03 o 
   0  13   9      175.65      273.21     97.71 o 
   1  13   9    12647.39    12570.96    461.09 o 
   2  13   9       62.86       73.14     60.43 o 
   3  13   9     8588.98     8297.23    364.91 o 
   4  13   9     6043.44     5833.38    298.59 o 
  -1  -9  10     3457.29     3410.86    291.65 o 
   0  -9  10      947.51      978.67    145.57 o 
   1  -9  10      806.02      852.67    114.66 o 
   2  -9  10      107.09      204.60     75.54 o 
   3  -9  10     9233.72     9308.81    449.43 o 
  -3  -8  10      899.05      944.05    187.00 o 
  -2  -8  10       67.83       64.33     55.00 o 
  -1  -8  10     7329.17     7898.13    398.19 o 
   0  -8  10     1365.41     1566.75    211.16 o 
   1  -8  10     1061.19     1236.68    182.87 o 
   2  -8  10      205.57      293.46     78.03 o 
   3  -8  10     6302.22     7016.45    370.72 o 
   4  -8  10      541.88      640.39    115.58 o 
   5  -8  10     7801.42     8052.37    564.97 o 
  -4  -7  10     9358.51     9568.01    816.55 o 
  -3  -7  10       61.44       81.44     71.73 o 
  -2  -7  10     4724.02     4654.79    444.60 o 
  -1  -7  10     6358.99     6817.88    352.43 o 
   0  -7  10      802.35      959.79    134.18 o 
   1  -7  10     6877.31     6121.82    396.36 o 
   2  -7  10     1953.92     1900.36    177.49 o 
   3  -7  10       93.48       54.92     63.11 o 
   4  -7  10      369.46      439.87     96.39 o 
   5  -7  10    14761.01    15874.46    594.26 o 
   6  -7  10      113.76      262.47     74.10 o 
   7  -7  10     3567.30     3768.57    452.07 o 
  -5  -6  10     5093.08     5628.77    572.97 o 
  -4  -6  10     9787.33     9447.29    547.31 o 
  -3  -6  10      357.09      143.18     74.85 o 
  -2  -6  10    15586.25    14575.04    995.37 o 
  -1  -6  10      666.94      552.27     95.08 o 
   0  -6  10      125.55      121.15     68.69 o 
   1  -6  10     7206.40     7450.69    416.51 o 
   2  -6  10     4123.82     4316.83    343.98 o 
   3  -6  10     3666.35     3619.68    294.89 o 
   4  -6  10      232.43       94.78     77.15 o 
   5  -6  10     5258.04     5588.98    393.43 o 
   6  -6  10      446.33      413.03     90.23 o 
   7  -6  10    10496.99    11235.47    797.42 o 
   8  -6  10     1628.68     1376.95    423.45 o 
  -6  -5  10        0.04        3.98     73.74 o 
  -5  -5  10    11841.99    11761.44    598.75 o 
  -4  -5  10     3225.01     3404.35    250.50 o 
  -3  -5  10      451.87      435.40     80.25 o 
  -2  -5  10    25266.50    24709.63   1323.89 o 
  -1  -5  10       19.86       14.68     48.40 o 
   0  -5  10     3904.54     3768.33    226.24 o 
   1  -5  10     2127.62     2260.53    146.08 o 
   2  -5  10     2930.74     2989.49    247.23 o 
   3  -5  10     4490.47     5124.44    440.33 o 
   4  -5  10     2305.88     2464.72    238.08 o 
   5  -5  10      217.21      105.18     74.57 o 
   6  -5  10       31.77      101.50     84.80 o 
   7  -5  10    10187.35    10416.99    727.41 o 
   8  -5  10       76.43      193.54     98.64 o 
  -6  -4  10       82.11       90.08     64.46 o 
  -5  -4  10    14387.38    14699.13    654.74 o 
  -4  -4  10      137.19      198.91     68.52 o 
  -3  -4  10     6407.01     6253.17    348.79 o 
  -2  -4  10    23716.36    21780.45    511.66 o 
  -1  -4  10       29.75       54.65     29.51 o 
   0  -4  10    18207.08    17628.74    450.09 o 
   1  -4  10       59.93       50.49     32.67 o 
   2  -4  10     5168.32     5188.56    467.30 o 
   3  -4  10     5157.59     6255.35    362.07 o 
   4  -4  10    10695.54    10653.88    507.44 o 
   5  -4  10     4324.76     4864.70    479.97 o 
   6  -4  10      977.60     1043.47    297.80 o 
   7  -4  10     4104.86     4150.19    333.74 o 
   8  -4  10     1608.31     1570.91    215.59 o 
   9  -4  10     8761.01     8350.09    430.58 o 
  -7  -3  10       35.55       81.39     69.86 o 
  -6  -3  10     3147.87     2449.43    239.90 o 
  -5  -3  10     9420.63     9257.95    352.31 o 
  -4  -3  10       13.91       45.01     39.50 o 
  -3  -3  10    21033.62    20126.94    429.46 o 
  -2  -3  10     4708.94     4822.21    228.43 o 
  -1  -3  10      996.31     1059.52     76.26 o 
   0  -3  10    23729.34    22851.61    557.78 o 
   1  -3  10      301.62      235.91     44.43 o 
   2  -3  10    15348.17    14872.54    500.57 o 
   3  -3  10     7484.34     6996.27    264.64 o 
   4  -3  10     1587.74     2008.65    202.89 o 
   5  -3  10     8547.88     9341.44    466.09 o 
   6  -3  10     2783.56     2919.68    257.28 o 
   7  -3  10       22.55       11.00     67.07 o 
   8  -3  10      354.94      514.41    117.25 o 
   9  -3  10     5094.49     5412.53    383.00 o 
  -7  -2  10     1348.25     1119.85    137.83 o 
  -6  -2  10     5360.55     5069.32    300.03 o 
  -5  -2  10     6350.93     6284.50    290.74 o 
  -4  -2  10     1025.28     1010.40    119.11 o 
  -3  -2  10    29037.46    27880.36    584.16 o 
  -2  -2  10       43.35       20.63     24.40 o 
  -1  -2  10    12532.08    12105.69    282.56 o 
   0  -2  10    13529.50    12895.35    268.37 o 
   1  -2  10      626.88      570.74     56.66 o 
   2  -2  10    21989.42    20717.45    536.12 o 
   3  -2  10       19.28       63.97     23.63 o 
   4  -2  10     1320.63     1397.49    146.19 o 
   5  -2  10     8809.03     8632.57    540.90 o 
   6  -2  10     2466.65     2312.32    231.89 o 
   7  -2  10     6531.77     6710.95    395.39 o 
   8  -2  10      626.00      500.33    106.94 o 
   9  -2  10     1245.92     1283.26    157.33 o 
  10  -2  10      463.52      303.72    139.63 o 
  -8  -1  10      793.43     1050.76    273.66 o 
  -7  -1  10      484.46      470.66     82.92 o 
  -6  -1  10     9729.67     9968.42    384.99 o 
  -5  -1  10       81.06       76.70     37.60 o 
  -4  -1  10     6976.36     6782.06    225.14 o 
  -3  -1  10    19577.07    19700.21    436.26 o 
  -2  -1  10       32.95       45.73     20.66 o 
  -1  -1  10    45162.46    43952.93    704.19 o 
   0  -1  10     2457.75     2482.76     99.93 o 
   1  -1  10     6398.92     6681.30    264.23 o 
   2  -1  10    26768.20    28089.21    633.22 o 
   3  -1  10      567.30      567.30     56.35 o 
   4  -1  10    20627.10    21175.78    576.66 o 
   5  -1  10     1400.72     1360.13    105.07 o 
   6  -1  10       69.86       32.16     50.49 o 
   7  -1  10     8185.04     8164.20    430.18 o 
   8  -1  10     4644.06     4818.90    333.24 o 
   9  -1  10      244.26      183.92     66.76 o 
  10  -1  10      224.99      346.67     87.79 o 
  -8   0  10       86.52       85.45     99.71 o 
  -7   0  10       41.48       22.74     36.55 o 
  -6   0  10     9242.31     9532.58    304.89 o 
  -5   0  10     1227.66     1381.18     98.22 o 
  -4   0  10    15457.97    15710.28    319.25 o 
  -3   0  10     2579.00     2632.68    112.84 o 
  -2   0  10      661.88      682.84     49.52 o 
  -1   0  10    52842.98    50468.10    776.08 o 
   0   0  10       90.00      118.92     21.01 o 
   1   0  10    18765.77    18756.67    484.11 o 
   2   0  10    22208.58    22349.23    632.44 o 
   3   0  10       26.75       20.74     27.07 o 
   4   0  10    38249.41    38055.56    983.89 o 
   5   0  10        7.03       36.70     34.76 o 
   6   0  10     5693.85     5688.49    260.01 o 
   7   0  10     9228.00     8603.32    645.96 o 
   8   0  10     3578.55     3247.67    263.76 o 
   9   0  10     4831.37     4952.06    293.89 o 
  10   0  10      910.23     1066.96    140.32 o 
  -8   1  10     4659.18     4393.87    505.87 o 
  -7   1  10     1770.84     2004.83    214.49 o 
  -6   1  10     2006.59     2049.48    156.94 o 
  -5   1  10     1506.51     1582.29     99.18 o 
  -4   1  10    22951.88    23110.38    408.39 o 
  -3   1  10      160.02      188.17     43.50 o 
  -2   1  10     4934.28     5019.81    239.73 o 
  -1   1  10    19651.21    19833.44    425.05 o 
   0   1  10        0.13      -14.59     24.58 o 
   1   1  10    29048.63    29566.74    646.63 o 
   2   1  10     2802.62     2710.10    122.71 o 
   3   1  10     8422.60     8902.86    262.39 o 
   4   1  10    29297.44    29115.78    674.09 o 
   5   1  10      390.66      401.84     50.20 o 
   6   1  10    14081.94    14509.29    555.64 o 
   7   1  10     3518.25     3575.53    528.94 o 
   8   1  10        1.23       66.96     64.71 o 
   9   1  10     6745.76     6681.74    332.76 o 
  10   1  10     1285.69     1208.50    144.55 o 
  -8   2  10     4306.42     4003.23    485.50 o 
  -7   2  10     2189.25     2306.53    226.79 o 
  -6   2  10     2316.57     2109.76    208.01 o 
  -5   2  10       69.35       81.50     25.34 o 
  -4   2  10     5009.06     5143.23    120.41 o 
  -3   2  10      626.25      709.74     70.55 o 
  -2   2  10    18056.03    18501.30    454.08 o 
  -1   2  10     1222.70     1262.75    108.60 o 
   0   2  10     2675.83     2813.47    120.85 o 
   1   2  10    36497.40    36903.77    792.79 o 
   2   2  10      300.26      318.72     41.35 o 
   3   2  10    18944.22    18456.10    364.16 o 
   4   2  10     9513.96     9666.22    288.36 o 
   5   2  10      171.72      186.89     38.62 o 
   6   2  10    25305.60    24483.42    648.65 o 
   7   2  10      292.83      264.78     58.40 o 
   8   2  10     5171.40     5375.60    336.76 o 
   9   2  10     3743.78     3836.47    323.99 o 
  10   2  10     2130.43     2001.35    211.49 o 
  -8   3  10     2332.06     2282.31    241.36 o 
  -7   3  10     1373.78     1405.44    332.91 o 
  -6   3  10     6288.17     7049.96    398.61 o 
  -5   3  10     2385.40     2515.40    134.52 o 
  -4   3  10      150.73      157.61     25.58 o 
  -3   3  10      588.05      599.12     81.85 o 
  -2   3  10    10903.86    10881.15    364.29 o 
  -1   3  10     3581.54     3985.49    199.26 o 
   0   3  10    11981.67    12090.96    377.47 o 
   1   3  10    13441.37    13713.07    256.27 o 
   2   3  10      145.17      181.72     32.87 o 
   3   3  10    40258.27    38334.39    645.71 o 
   4   3  10     4952.04     4859.88    187.63 o 
   5   3  10     4279.16     3887.06    237.07 o 
   6   3  10    16822.26    17455.26    596.66 o 
   7   3  10      156.42      163.09     49.08 o 
   8   3  10    12722.19    12093.09    644.96 o 
   9   3  10      856.39      993.34    119.02 o 
  10   3  10        5.00       46.62    154.72 o 
  -8   4  10       13.80       52.09     62.88 o 
  -7   4  10      276.71      303.07    101.81 o 
  -6   4  10     6111.42     6295.44    377.81 o 
  -5   4  10     3546.01     3735.85    183.65 o 
  -4   4  10     5120.48     5171.48    150.09 o 
  -3   4  10     1165.29     1273.09     75.88 o 
  -2   4  10     8526.67     8821.82    323.28 o 
  -1   4  10     5653.10     5697.53    244.91 o 
   0   4  10    23763.16    23680.19    470.65 o 
   1   4  10      866.09      909.54     85.21 o 
   2   4  10     2135.33     2051.45    102.78 o 
   3   4  10    27777.74    27020.71    712.90 o 
   4   4  10        9.49       -9.28     17.36 o 
   5   4  10    27642.63    26307.71   1139.91 o 
   6   4  10     9873.77     9874.11    350.71 o 
   7   4  10     4501.32     4392.18    213.27 o 
   8   4  10    18233.59    18526.92    676.55 o 
   9   4  10      668.89      843.30    110.09 o 
  10   4  10     2233.09     2313.67    349.45 o 
  -8   5  10       55.03      202.68     83.20 o 
  -7   5  10     6242.07     5991.44    397.47 o 
  -6   5  10     2370.66     2406.23    237.20 o 
  -5   5  10     1099.33     1082.87    101.47 o 
  -4   5  10    13562.92    13562.35    422.19 o 
  -3   5  10     3821.95     3904.26    114.92 o 
  -2   5  10      345.68      341.77     68.37 o 
  -1   5  10      617.02      589.03     57.67 o 
   0   5  10    19902.71    19065.97    621.85 o 
   1   5  10      167.66      156.30     63.44 o 
   2   5  10    12685.54    12979.64    300.13 o 
   3   5  10     9338.06     9685.96    264.68 o 
   4   5  10      949.98      946.74     85.33 o 
   5   5  10    36929.06    35326.96   1248.51 o 
   6   5  10      108.13      118.62     33.28 o 
   7   5  10    10996.51    11023.64    476.43 o 
   8   5  10    13570.61    13725.01    395.27 o 
   9   5  10       28.92       42.24     46.93 o 
  10   5  10    12955.72    12375.62   1608.48 o 
  -7   6  10    11470.04    12158.25    606.30 o 
  -6   6  10      453.55      555.35    119.64 o 
  -5   6  10      473.07      517.46     73.50 o 
  -4   6  10    11938.16    11680.25    375.89 o 
  -3   6  10     3098.49     3154.29    155.30 o 
  -2   6  10     5846.33     5641.63    211.41 o 
  -1   6  10       98.71       83.37     25.71 o 
   0   6  10     5628.76     5640.32    230.72 o 
   1   6  10     3266.03     3528.87    177.00 o 
   2   6  10    28372.99    29760.51    600.60 o 
   3   6  10      123.77      160.40     27.19 o 
   4   6  10     1878.20     1815.24    114.51 o 
   5   6  10    41503.96    40025.11    745.49 o 
   6   6  10      292.51      298.33     55.74 o 
   7   6  10    13853.54    12518.51    534.46 o 
   8   6  10     5680.22     5609.39    262.42 o 
   9   6  10      207.07      218.54     66.29 o 
  10   6  10    10571.06     9890.51    780.07 o 
  -7   7  10     6633.59     7173.74    514.03 o 
  -6   7  10      881.03      904.93    162.42 o 
  -5   7  10     9752.35    10250.87    377.16 o 
  -4   7  10      927.81     1171.16    117.20 o 
  -3   7  10      452.49      438.74     49.01 o 
  -2   7  10    10130.41    10033.08    235.11 o 
  -1   7  10     1206.78     1191.89     85.50 o 
   0   7  10      135.43      158.14     20.54 o 
   1   7  10      244.44      156.25     79.01 o 
   2   7  10    17601.36    17890.45    446.84 o 
   3   7  10      405.68      444.18     48.72 o 
   4   7  10    10688.13    10477.35    327.92 o 
   5   7  10     5353.17     5246.40    192.55 o 
   6   7  10      432.16      365.54     52.94 o 
   7   7  10    19416.18    19438.79    653.57 o 
   8   7  10      290.36      263.54     80.72 o 
   9   7  10     4315.00     4163.23    589.15 o 
  -7   8  10     6122.86     5944.61    427.26 o 
  -6   8  10       70.08      190.74     80.51 o 
  -5   8  10    16285.40    16151.75    522.65 o 
  -4   8  10       53.76      -15.05     38.27 o 
  -3   8  10     1081.73     1261.97    118.74 o 
  -2   8  10     6339.44     6587.51    164.58 o 
  -1   8  10     2707.09     2672.12    100.58 o 
   0   8  10     6161.48     6311.74    178.12 o 
   1   8  10     1373.96     1486.82     99.58 o 
   2   8  10     2250.00     2350.07    118.65 o 
   3   8  10     2161.56     2278.69    122.74 o 
   4   8  10    17405.06    17650.46    361.41 o 
   5   8  10      619.53      590.76     65.96 o 
   6   8  10     3011.72     3011.30    149.43 o 
   7   8  10    10886.58    10984.43    568.53 o 
   8   8  10       23.03       62.10     53.76 o 
   9   8  10    10600.50    10012.17    504.23 o 
  -6   9  10     1884.46     1847.22    233.13 o 
  -5   9  10    10471.08    10368.89    565.00 o 
  -4   9  10      121.87      156.70    113.00 o 
  -3   9  10    15111.10    15496.28    733.40 o 
  -2   9  10     5900.50     6006.97    243.31 o 
  -1   9  10      224.38      268.08     38.25 o 
   0   9  10     8749.68     8810.55    212.97 o 
   1   9  10     5665.82     5412.99    152.26 o 
   2   9  10     2228.31     2212.03     97.56 o 
   3   9  10      107.27       74.00     24.29 o 
   4   9  10     9685.71     8958.85    259.08 o 
   5   9  10     2378.50     2362.59    127.58 o 
   6   9  10     9773.30     9603.00    291.46 o 
   7   9  10     1930.20     1800.15    147.02 o 
   8   9  10      106.20       36.01     47.55 o 
  -5  10  10     2926.72     2798.66    305.85 o 
  -4  10  10      297.61      179.42     74.76 o 
  -3  10  10    18848.92    19482.18    820.23 o 
  -2  10  10      342.32      264.73     72.94 o 
  -1  10  10     2242.97     2260.59    133.18 o 
   0  10  10     7403.83     7655.93    287.97 o 
   1  10  10      982.78     1081.20    101.99 o 
   2  10  10     7061.53     7161.14    284.81 o 
   3  10  10      846.04      842.35     93.78 o 
   4  10  10      647.10      580.65     82.80 o 
   5  10  10     1495.51     1562.07    130.53 o 
   6  10  10    12152.41    11940.88    531.84 o 
   7  10  10      368.12      242.79     94.43 o 
   8  10  10     1420.67     1273.00    189.29 o 
  -4  11  10     3589.78     3490.93    384.83 o 
  -3  11  10    13553.27    13645.38    666.69 o 
  -2  11  10      107.63       77.20     54.23 o 
  -1  11  10    10662.19    10439.94    427.48 o 
   0  11  10      311.18      300.09     72.23 o 
   1  11  10      190.59       94.31     42.29 o 
   2  11  10    11324.42    11511.70    398.84 o 
   3  11  10     5726.54     5606.09    264.35 o 
   4  11  10     1331.93     1342.68    129.36 o 
   5  11  10       93.10       92.83     46.27 o 
   6  11  10     5384.02     5456.70    352.18 o 
   7  11  10     1567.58     1439.88    187.86 o 
  -3  12  10     4911.61     5118.34    367.51 o 
  -2  12  10      153.16      141.74     67.27 o 
  -1  12  10    14052.06    14562.32    670.87 o 
   0  12  10      267.72      290.01     92.78 o 
   1  12  10     2995.74     2862.67    190.43 o 
   2  12  10     3238.54     3378.83    209.15 o 
   3  12  10     2562.24     2314.20    174.78 o 
   4  12  10     6068.76     6100.82    293.67 o 
   5  12  10     1688.61     1561.51    188.20 o 
   6  12  10      125.69      172.58     84.60 o 
  -1  13  10     5579.67     5827.89    367.36 o 
   0  13  10      125.54      135.06     72.86 o 
   1  13  10    13137.08    13273.77    622.12 o 
   2  13  10      243.76      310.94    104.53 o 
   3  13  10       77.39      110.52     91.84 o 
   4  13  10     5543.31     5576.89    292.59 o 
  -1  -8  11      186.46      208.19     60.86 o 
   0  -8  11     8387.16     8630.22    432.17 o 
   1  -8  11     3305.40     3239.05    219.00 o 
   2  -8  11      204.65      276.36     84.99 o 
   3  -8  11    11259.38    10988.93    655.31 o 
   4  -8  11      456.67      400.93     97.21 o 
  -3  -7  11      404.74      416.63    118.66 o 
  -2  -7  11      967.78     1161.20    145.88 o 
  -1  -7  11      264.05      259.13     86.83 o 
   0  -7  11     6256.08     5899.35    379.92 o 
   1  -7  11       44.59       69.27     53.88 o 
   2  -7  11     1478.75     1663.32    206.93 o 
   3  -7  11    14239.17    15054.86    562.49 o 
   4  -7  11       89.14       45.47     92.31 o 
   5  -7  11    11163.25    11559.88    490.98 o 
   6  -7  11     1302.71     1305.92    157.19 o 
  -4  -6  11     7326.99     7973.36    711.03 o 
  -3  -6  11     3317.73     3188.83    231.31 o 
  -2  -6  11       29.49       71.37     61.79 o 
  -1  -6  11      310.58      455.85     91.69 o 
   0  -6  11     4312.15     4289.62    364.51 o 
   1  -6  11     1024.98      993.02    152.95 o 
   2  -6  11    10006.53     9862.23    602.46 o 
   3  -6  11     3628.60     3801.14    310.10 o 
   4  -6  11      248.11      417.28    132.71 o 
   5  -6  11    15696.43    17605.96    770.30 o 
   6  -6  11      295.19      306.16    110.60 o 
   7  -6  11     8156.54     8749.91    665.85 o 
  -5  -5  11     2489.66     2508.86    271.68 o 
  -4  -5  11     3320.48     3141.30    297.86 o 
  -3  -5  11     1681.97     1490.47    152.44 o 
  -2  -5  11     2909.14     2839.67    248.96 o 
  -1  -5  11      948.20      930.33    141.21 o 
   0  -5  11      934.06      810.12    150.09 o 
   1  -5  11      305.56      351.53     98.56 o 
   2  -5  11    13529.84    14085.77    604.10 o 
   3  -5  11       75.27        1.76     61.43 o 
   4  -5  11     5754.87     5982.31    389.72 o 
   5  -5  11    10580.14    12016.88    592.70 o 
   6  -5  11      192.83      107.68     74.66 o 
   7  -5  11    14297.92    15572.08    732.97 o 
   8  -5  11     2868.80     3189.62    565.76 o 
  -6  -4  11      477.41      398.18    117.67 o 
  -5  -4  11     8698.03     8874.04    498.40 o 
  -4  -4  11      502.27      676.62     98.65 o 
  -3  -4  11        0.21       62.08     75.27 o 
  -2  -4  11     8478.10     7786.41    324.08 o 
  -1  -4  11     2616.29     2272.42    161.71 o 
   0  -4  11     2401.78     2389.15    139.39 o 
   1  -4  11      657.88      733.59    118.19 o 
   2  -4  11    14721.79    15244.50    610.72 o 
   3  -4  11     4398.61     4750.21    320.13 o 
   4  -4  11    12293.18    13134.03    801.27 o 
   5  -4  11     3864.04     3886.95    440.32 o 
   6  -4  11      680.98      553.50    124.02 o 
   7  -4  11    16423.16    17697.89    765.44 o 
   8  -4  11      565.73      636.23    156.16 o 
  -6  -3  11      390.51      350.92    141.50 o 
  -5  -3  11    11587.50    10990.96    440.06 o 
  -4  -3  11       56.49       54.47     41.40 o 
  -3  -3  11     2995.90     3113.73    192.35 o 
  -2  -3  11     7041.39     7147.70    248.38 o 
  -1  -3  11     1347.19     1323.61     98.04 o 
   0  -3  11     8716.11     8341.99    235.33 o 
   1  -3  11     1076.86     1110.24     84.38 o 
   2  -3  11     1184.48     1211.19     87.01 o 
   3  -3  11      669.98      646.47     63.14 o 
   4  -3  11    12653.30    14446.23    853.32 o 
   5  -3  11        4.75       -4.34     53.13 o 
   6  -3  11     6355.66     6781.19    499.49 o 
   7  -3  11     8415.54     8722.68    489.76 o 
   8  -3  11       18.87       42.64     98.06 o 
   9  -3  11    11760.36    12263.63    633.92 o 
  -7  -2  11       60.26       98.79     67.96 o 
  -6  -2  11     3365.99     3660.23    204.04 o 
  -5  -2  11     9602.82     9759.16    410.60 o 
  -4  -2  11       75.98       13.26     44.27 o 
  -3  -2  11    12265.76    12416.10    427.11 o 
  -2  -2  11      626.79      708.18     69.91 o 
  -1  -2  11       29.66       19.22     27.60 o 
   0  -2  11    11481.94    11079.00    248.54 o 
   1  -2  11     2372.37     2326.47    119.03 o 
   2  -2  11     3259.56     3230.22    212.05 o 
   3  -2  11       10.98       34.80     23.74 o 
   4  -2  11    10027.11     9307.76    651.55 o 
   5  -2  11      743.24      696.44     56.66 o 
   6  -2  11    11110.24    12125.28    552.23 o 
   7  -2  11      985.29      878.40    145.06 o 
   8  -2  11     1160.05     1052.69    169.37 o 
   9  -2  11    12549.57    12773.41    630.84 o 
  -7  -1  11       84.72      114.95     68.99 o 
  -6  -1  11    11192.82    11055.90    421.12 o 
  -5  -1  11     2636.28     2583.53    180.71 o 
  -4  -1  11     1771.42     1844.69    145.07 o 
  -3  -1  11    23277.75    22432.65    527.95 o 
  -2  -1  11       15.82        7.82     18.14 o 
  -1  -1  11    11430.21    11076.49    286.25 o 
   0  -1  11     2962.75     3017.07    114.64 o 
   1  -1  11      325.31      297.52     40.84 o 
   2  -1  11    11707.13    12197.29    365.62 o 
   3  -1  11     3753.59     3740.52    227.48 o 
   4  -1  11       92.23       91.80     47.04 o 
   5  -1  11       67.69       31.68     39.68 o 
   6  -1  11    15298.18    15571.65    626.49 o 
   7  -1  11       99.53      158.84     59.38 o 
   8  -1  11     4780.45     4967.01    347.77 o 
   9  -1  11     5111.67     5104.84    310.48 o 
  10  -1  11       36.84       44.31     71.96 o 
  -7   0  11       88.33      106.17     53.64 o 
  -6   0  11    14897.10    14664.24    490.08 o 
  -5   0  11      337.33      342.92     66.66 o 
  -4   0  11    11105.31    11428.38    301.37 o 
  -3   0  11    18141.88    17867.54    328.89 o 
  -2   0  11       29.89       92.58     61.51 o 
  -1   0  11    35475.70    34104.85    621.90 o 
   0   0  11     2121.04     2341.91    105.24 o 
   1   0  11     1366.06     1265.34     78.20 o 
   2   0  11    13413.42    14669.60    548.93 o 
   3   0  11     6779.51     6788.96    329.55 o 
   4   0  11     8810.12     8739.18    303.08 o 
   5   0  11     1076.87     1061.83    133.05 o 
   6   0  11     3617.14     4333.59    289.90 o 
   7   0  11     1145.81      978.26    204.72 o 
   8   0  11    12596.82    12833.52    579.37 o 
   9   0  11      938.68      674.24    109.61 o 
  10   0  11     1681.78     1620.16    175.79 o 
  -7   1  11     1983.36     2101.66    227.49 o 
  -6   1  11    11917.51    12139.42    430.41 o 
  -5   1  11        5.91      -21.98     49.25 o 
  -4   1  11    21698.26    21110.75    431.71 o 
  -3   1  11     3199.27     3478.56    177.90 o 
  -2   1  11     2780.67     2911.06    151.62 o 
  -1   1  11    37326.63    36706.98    793.98 o 
   0   1  11       10.33       24.80     34.93 o 
   1   1  11    19858.97    22067.05    520.79 o 
   2   1  11     5729.70     6007.12    268.97 o 
   3   1  11     2962.68     3246.44    215.88 o 
   4   1  11    16306.67    16715.34    714.38 o 
   5   1  11     3545.39     3716.38    245.76 o 
   6   1  11       89.69      201.45     71.11 o 
   7   1  11      554.93      630.34    114.87 o 
   8   1  11    10650.09    11400.54    527.94 o 
   9   1  11      398.56      498.98     97.41 o 
  10   1  11     5404.34     5376.61    316.18 o 
  -7   2  11     6768.60     6656.07    413.38 o 
  -6   2  11     3014.23     3009.16    259.62 o 
  -5   2  11       24.25       -6.18     54.90 o 
  -4   2  11    29248.20    29225.70    704.54 o 
  -3   2  11       30.53       28.85     29.84 o 
  -2   2  11     8010.59     8186.20    263.53 o 
  -1   2  11    26363.62    26549.85    637.57 o 
   0   2  11       19.52       31.94     28.84 o 
   1   2  11    26849.27    28122.38    620.06 o 
   2   2  11      299.57      341.07     49.90 o 
   3   2  11     2518.20     2654.66    138.94 o 
   4   2  11     8370.28     8717.21    367.25 o 
   5   2  11     4851.07     4806.66    220.14 o 
   6   2  11     4397.46     4388.43    278.12 o 
   7   2  11     1243.80     1293.16    157.23 o 
   8   2  11     2215.06     2320.78    216.78 o 
   9   2  11     1782.62     1663.47    163.02 o 
  10   2  11     7457.17     8249.45    694.05 o 
  -7   3  11     7973.90     8357.36    475.71 o 
  -6   3  11       36.79       16.32    103.53 o 
  -5   3  11     2503.03     2353.43    353.20 o 
  -4   3  11    10618.91    11250.47    355.97 o 
  -3   3  11     1025.13     1029.33    135.42 o 
  -2   3  11    27250.55    27402.77    848.86 o 
  -1   3  11     1648.23     1667.85    161.15 o 
   0   3  11     2266.52     2283.03    192.98 o 
   1   3  11    32162.73    31958.77    558.51 o 
   2   3  11      315.15      323.16     39.04 o 
   3   3  11    19929.33    19890.71    476.51 o 
   4   3  11     2482.31     2592.34    173.54 o 
   5   3  11     2509.01     2404.99    127.74 o 
   6   3  11     6939.96     6973.68    338.14 o 
   7   3  11     4764.70     4731.75    542.96 o 
   8   3  11      206.99      250.93    118.32 o 
   9   3  11      480.35      684.25    106.64 o 
  10   3  11     6015.46     6319.91    441.51 o 
  -7   4  11     4780.77     4564.07    452.60 o 
  -6   4  11     1527.30     1555.09    242.75 o 
  -5   4  11     9498.24    10157.98    496.81 o 
  -4   4  11     2495.20     2710.84    232.96 o 
  -3   4  11      620.26      588.25    102.73 o 
  -2   4  11    34531.60    35287.06   1031.96 o 
  -1   4  11       54.00       86.71     67.72 o 
   0   4  11    22817.77    22776.34    726.37 o 
   1   4  11    11946.08    12003.92    269.36 o 
   2   4  11        3.03      -11.43     13.17 o 
   3   4  11    28243.43    26468.21    698.40 o 
   4   4  11      507.62      628.25    124.27 o 
   5   4  11     3860.80     3681.71    183.38 o 
   6   4  11    10259.08     9909.85    418.33 o 
   7   4  11     1389.72     1406.08    132.74 o 
   8   4  11     3253.11     3129.08    210.64 o 
   9   4  11     1407.36     1365.04    168.32 o 
  10   4  11      739.99      542.80    121.07 o 
  -7   5  11       34.04      140.03     69.94 o 
  -6   5  11      700.39      892.33    154.99 o 
  -5   5  11    14037.43    14369.55    623.23 o 
  -4   5  11      231.96      237.99     36.72 o 
  -3   5  11     5047.75     5215.22    320.85 o 
  -2   5  11    14502.63    15025.36    584.51 o 
  -1   5  11        3.15       38.49     50.33 o 
   0   5  11    41084.53    40862.83    856.45 o 
   1   5  11      959.83      853.49    120.18 o 
   2   5  11     5214.34     5208.67    204.78 o 
   3   5  11    16701.22    17275.04    516.55 o 
   4   5  11      142.82       38.99     25.07 o 
   5   5  11    20785.76    21501.17    666.72 o 
   6   5  11      343.76      479.12     67.44 o 
   7   5  11      588.99      623.16     73.82 o 
   8   5  11     9482.32    10284.82    473.51 o 
   9   5  11      688.91      755.79    107.35 o 
  10   5  11     1447.56     1405.09    201.36 o 
  -7   6  11      924.94      835.01    176.94 o 
  -6   6  11       31.83       81.14     76.90 o 
  -5   6  11     5564.95     5769.21    377.34 o 
  -4   6  11     2161.04     2425.81    155.99 o 
  -3   6  11    11837.43    12785.95    556.27 o 
  -2   6  11     1775.49     1748.39     95.73 o 
  -1   6  11     2458.79     2342.68    184.66 o 
   0   6  11    30573.25    30604.74   1080.03 o 
   1   6  11      125.87      124.69     40.91 o 
   2   6  11    25418.90    26767.00    712.47 o 
   3   6  11     8989.55     9169.56    291.95 o 
   4   6  11      101.25      -13.59     35.55 o 
   5   6  11    27505.48    26641.72    710.39 o 
   6   6  11      327.20      342.95     61.64 o 
   7   6  11     5998.26     6020.25    338.82 o 
   8   6  11     5697.91     5973.34    469.06 o 
   9   6  11     2218.38     2108.45    182.65 o 
  10   6  11     5935.21     5467.45    372.03 o 
  -7   7  11     5248.75     4808.73    435.37 o 
  -6   7  11     4572.23     4720.08    367.98 o 
  -5   7  11       59.75     -121.60    245.84 o 
  -4   7  11     2595.72     2919.24    204.77 o 
  -3   7  11    15759.18    16258.92    661.08 o 
  -2   7  11      290.42      372.92     63.46 o 
  -1   7  11    10004.74    10489.32    353.33 o 
   0   7  11     5638.81     5402.87    239.95 o 
   1   7  11      160.17      229.92     80.87 o 
   2   7  11    41354.40    39731.26   1101.17 o 
   3   7  11     2401.43     2320.49    110.68 o 
   4   7  11     5881.16     5986.66    236.31 o 
   5   7  11    18909.78    19207.11    445.33 o 
   6   7  11       26.77       33.10     31.07 o 
   7   7  11     9160.16     9003.20    439.15 o 
   8   7  11     1124.98     1004.26    142.70 o 
   9   7  11      102.91      126.39     74.32 o 
  -6   8  11     3106.78     3030.21    409.62 o 
  -5   8  11     1224.47     1452.42    309.19 o 
  -4   8  11      186.05      217.96     86.60 o 
  -3   8  11     4862.59     5593.44    367.91 o 
  -2   8  11      472.60      458.18    112.87 o 
  -1   8  11    16940.72    18268.23    585.68 o 
   0   8  11       31.90      -12.52     47.01 o 
   1   8  11      926.59      849.15     79.09 o 
   2   8  11    20545.62    20484.64    464.10 o 
   3   8  11        2.03       10.85     30.34 o 
   4   8  11    17190.96    16897.11    398.71 o 
   5   8  11     6563.03     6665.80    228.43 o 
   6   8  11     1880.14     1753.45    115.55 o 
   7   8  11    15710.65    14600.70    473.12 o 
   8   8  11       15.16       25.67    122.21 o 
   9   8  11     5127.36     5145.13    351.89 o 
  -6   9  11      908.87      965.11    180.49 o 
  -5   9  11     9593.27     9315.93    540.51 o 
  -4   9  11     1974.45     2341.19    280.36 o 
  -3   9  11       13.05        0.21     68.99 o 
  -2   9  11      162.69      133.72     74.72 o 
  -1   9  11    11271.47    11134.01    424.29 o 
   0   9  11     4622.24     4495.49    164.22 o 
   1   9  11    13389.23    13112.63    377.66 o 
   2   9  11     8438.05     8223.24    288.86 o 
   3   9  11       87.79      117.87     40.09 o 
   4   9  11    17538.74    17570.57    410.49 o 
   5   9  11      171.99      218.28     51.98 o 
   6   9  11     4751.34     4640.75    220.25 o 
   7   9  11    10433.43    10471.16    390.34 o 
   8   9  11       28.19       29.18     46.69 o 
  -5  10  11     5193.69     5484.64    447.45 o 
  -4  10  11     1839.36     1905.33    270.70 o 
  -3  10  11     4828.61     5077.53    394.43 o 
  -2  10  11       14.59       35.40     70.10 o 
  -1  10  11     1504.62     1592.65    186.95 o 
   0  10  11     3424.69     3544.25    270.99 o 
   1  10  11    13718.73    13650.11    410.60 o 
   2  10  11      314.35      360.63     59.41 o 
   3  10  11      935.09      913.34     96.43 o 
   4  10  11    10710.65    10951.52    376.47 o 
   5  10  11        3.83      -17.13     33.53 o 
   6  10  11    14896.77    14712.88    601.20 o 
   7  10  11     2258.53     2051.17    210.65 o 
   8  10  11      263.12      135.72     72.52 o 
  -4  11  11      821.43      931.01    174.48 o 
  -3  11  11     6723.54     6794.08    455.03 o 
  -2  11  11     1642.05     1685.27    170.20 o 
  -1  11  11     1421.34     1499.63    157.10 o 
   0  11  11      429.56      404.41    106.56 o 
   1  11  11     5327.50     5152.15    340.80 o 
   2  11  11      758.64      748.01     92.90 o 
   3  11  11     6000.46     5838.16    269.19 o 
   4  11  11     3261.39     3149.98    194.12 o 
   5  11  11      117.58       60.63     51.37 o 
   6  11  11    14803.88    14436.36    616.15 o 
   7  11  11      159.54      172.89     95.79 o 
  -3  12  11     5387.29     4674.69    385.13 o 
  -2  12  11     1237.93     1365.88    162.73 o 
  -1  12  11     4490.24     4527.83    380.74 o 
   0  12  11     2477.62     2659.72    272.14 o 
   1  12  11      682.22      801.43    214.21 o 
   2  12  11     1839.76     1931.47    211.91 o 
   3  12  11     9783.28     9679.29    494.40 o 
   4  12  11       47.37       70.56     50.96 o 
   5  12  11     2058.38     2226.33    222.00 o 
  -1  13  11     6756.55     6671.84    364.01 o 
   0  13  11     2365.20     2514.82    260.14 o 
   1  13  11     1000.72     1218.28    179.93 o 
   2  13  11      169.43      255.91     99.61 o 
   3  13  11     6291.90     5836.26    384.94 o 
   1  -8  12    11330.43    11593.12    702.72 o 
   2  -8  12       22.00       80.77     65.97 o 
  -2  -7  12     8601.18     8768.66    555.62 o 
  -1  -7  12      341.80      436.17    108.60 o 
   0  -7  12    12885.48    12654.71    710.57 o 
   1  -7  12     5124.31     5287.56    277.78 o 
   2  -7  12      315.09      278.91    107.55 o 
   3  -7  12    11732.40    11549.59    492.88 o 
   4  -7  12        2.90       -7.91     60.88 o 
   5  -7  12     3092.06     2838.66    235.66 o 
  -3  -6  12     5397.68     5425.38    420.73 o 
  -2  -6  12     5886.75     6163.90    455.93 o 
  -1  -6  12       27.17       95.49     78.35 o 
   0  -6  12    18753.39    17833.98    747.52 o 
   1  -6  12      432.56      322.82     78.95 o 
   2  -6  12     3340.18     3480.12    291.99 o 
   3  -6  12    11056.91    11971.48    785.45 o 
   4  -6  12        6.23      -18.45    169.75 o 
   5  -6  12     9710.16    10302.04    572.17 o 
   6  -6  12      247.81      298.39    100.11 o 
  -4  -5  12      958.64      878.76    165.58 o 
  -3  -5  12     9495.52     9401.01    487.04 o 
  -2  -5  12      953.14      864.28    143.74 o 
  -1  -5  12     4245.73     3712.76    294.15 o 
   0  -5  12    15310.61    14777.25    641.98 o 
   1  -5  12      633.72      593.65    114.52 o 
   2  -5  12    12654.43    13073.85    586.88 o 
   3  -5  12     3956.18     4244.96    363.45 o 
   4  -5  12     3782.07     3824.65    313.50 o 
   5  -5  12    13376.27    14119.60    923.04 o 
   6  -5  12       59.92        7.69    147.01 o 
   7  -5  12     3656.48     3822.51    341.44 o 
  -5  -4  12       65.78       86.22     70.37 o 
  -4  -4  12      165.98      162.26     85.88 o 
  -3  -4  12     8949.28     8007.69    425.33 o 
  -2  -4  12      702.76      757.04    115.14 o 
  -1  -4  12    10221.93     9347.86    361.40 o 
   0  -4  12     2913.69     2911.10    241.06 o 
   1  -4  12     1135.12     1156.88    148.61 o 
   2  -4  12    32783.71    33907.30   1338.52 o 
   3  -4  12       21.32      120.09     76.04 o 
   4  -4  12    10613.44    11466.90    998.55 o 
   5  -4  12    10219.07    10841.83    546.75 o 
   6  -4  12       10.72      -13.71    111.12 o 
   7  -4  12    15995.16    16593.63    748.16 o 
   8  -4  12      127.65      242.90    108.80 o 
  -6  -3  12     2787.09     2867.33    278.60 o 
  -5  -3  12     3893.61     3708.54    250.20 o 
  -4  -3  12      489.98      519.04     91.58 o 
  -3  -3  12     2606.42     2293.79    170.16 o 
  -2  -3  12      829.52      815.87    100.94 o 
  -1  -3  12    18513.03    16884.01    508.76 o 
   0  -3  12       18.00       18.96     27.03 o 
   1  -3  12     3419.19     3226.85    204.02 o 
   2  -3  12    20722.43    19275.39    888.30 o 
   3  -3  12      543.56      506.48     60.42 o 
   4  -3  12    15556.26    16959.85    939.38 o 
   5  -3  12     5281.03     5370.58    357.28 o 
   6  -3  12      864.01      976.40    162.78 o 
   7  -3  12    14234.50    14504.74    670.30 o 
   8  -3  12       10.71      222.08    146.71 o 
   9  -3  12     6357.27     6336.67    450.57 o 
  -6  -2  12       43.45       39.26     43.85 o 
  -5  -2  12     3862.59     3951.05    242.65 o 
  -4  -2  12     3355.25     3320.84    214.32 o 
  -3  -2  12       48.65      134.82     56.70 o 
  -2  -2  12      593.28      647.43     87.02 o 
  -1  -2  12    11140.00    10845.96    279.09 o 
   0  -2  12      562.33      552.88     57.44 o 
   1  -2  12    12361.87    11552.95    362.39 o 
   2  -2  12     8070.36     7719.11    251.66 o 
   3  -2  12      747.91      817.47     80.59 o 
   4  -2  12    18664.34    17909.25    702.78 o 
   5  -2  12       43.74       40.80     31.27 o 
   6  -2  12     7788.63     8473.04    836.83 o 
   7  -2  12     7077.88     7487.93    444.07 o 
   8  -2  12       15.40       60.04     65.38 o 
   9  -2  12    14523.76    14528.73    766.07 o 
  -6  -1  12     3135.06     3052.00    213.66 o 
  -5  -1  12     3993.24     4039.58    236.22 o 
  -4  -1  12     2020.77     2149.89    173.82 o 
  -3  -1  12     5934.30     5970.77    271.61 o 
  -2  -1  12     2073.03     1991.43    105.43 o 
  -1  -1  12      906.10      915.89     71.33 o 
   0  -1  12      520.70      490.07     55.48 o 
   1  -1  12    15019.21    14744.96    438.94 o 
   2  -1  12      132.67       85.19     34.13 o 
   3  -1  12     3223.88     3329.34    185.97 o 
   4  -1  12    18577.59    19437.89    830.57 o 
   5  -1  12      388.88      423.25     60.76 o 
   6  -1  12    23837.81    23950.28    628.72 o 
   7  -1  12     1708.71     1790.39    199.03 o 
   8  -1  12      932.28     1085.33    167.43 o 
   9  -1  12     9571.02     9639.68    535.74 o 
  -7   0  12       16.06      -75.46    192.24 o 
  -6   0  12     7527.63     7903.42    347.20 o 
  -5   0  12      714.82      729.44     95.57 o 
  -4   0  12       24.69       38.92     44.93 o 
  -3   0  12    14940.66    14866.35    452.54 o 
  -2   0  12     3625.96     3667.27    191.07 o 
  -1   0  12     1361.66     1389.34    111.76 o 
   0   0  12        9.54      105.01     34.08 o 
   1   0  12     5383.51     5334.12    175.67 o 
   2   0  12     2435.74     2691.85    150.12 o 
   3   0  12    11195.93    11886.15    585.37 o 
   4   0  12     1848.13     1900.35    188.46 o 
   5   0  12      544.94      403.07     64.76 o 
   6   0  12    23423.39    23285.32    807.57 o 
   7   0  12       36.59      133.57     79.75 o 
   8   0  12    10976.80    11320.90    547.23 o 
   9   0  12     7490.31     7773.09    460.88 o 
  10   0  12      190.67      183.52     63.71 o 
  -7   1  12      379.22      442.83    105.05 o 
  -6   1  12    14178.17    14490.70    489.76 o 
  -5   1  12      140.22       34.04     45.49 o 
  -4   1  12     5299.09     5277.00    244.37 o 
  -3   1  12     5604.54     5746.77    324.81 o 
  -2   1  12     2060.39     2082.06    172.23 o 
  -1   1  12     8248.35     8148.47    278.68 o 
   0   1  12     1262.94     1185.39    104.59 o 
   1   1  12       50.43      116.58     36.63 o 
   2   1  12     2211.31     2474.43    200.23 o 
   3   1  12    19387.52    20321.67    580.36 o 
   4   1  12      639.43      673.41     77.11 o 
   5   1  12     4655.40     5019.68    299.56 o 
   6   1  12    10498.48    10418.28    793.71 o 
   7   1  12      100.36      123.97     57.98 o 
   8   1  12    15574.98    14898.62    633.61 o 
   9   1  12     1122.23      825.54    121.39 o 
  10   1  12     3512.40     3798.24    344.11 o 
  -7   2  12     2614.63     2591.72    259.99 o 
  -6   2  12     9025.17     8988.89    491.97 o 
  -5   2  12      550.84      528.67    162.44 o 
  -4   2  12    13350.93    13936.60    427.38 o 
  -3   2  12      385.87      349.28     57.83 o 
  -2   2  12     2544.14     2398.94    129.37 o 
  -1   2  12    15573.02    15872.57    410.67 o 
   0   2  12     6452.49     6603.60    222.61 o 
   1   2  12     3158.36     3479.63    147.59 o 
   2   2  12      197.34      214.61     43.24 o 
   3   2  12    13302.44    13652.23    333.62 o 
   4   2  12     3469.33     3743.29    233.39 o 
   5   2  12    16114.26    16402.31    585.77 o 
   6   2  12      773.07      941.00    128.16 o 
   7   2  12     1925.48     1807.37    326.69 o 
   8   2  12    20432.57    20881.06    775.57 o 
   9   2  12       35.66       20.54     54.98 o 
  10   2  12    11917.70    12327.79    794.09 o 
  -7   3  12     8935.13     9502.64    524.79 o 
  -6   3  12     3419.85     3443.88    294.52 o 
  -5   3  12      322.14      389.40    148.78 o 
  -4   3  12    16162.52    16505.87    655.92 o 
  -3   3  12      553.98      475.52     98.61 o 
  -2   3  12     5699.14     5442.30    319.19 o 
  -1   3  12     5965.42     6123.11    451.51 o 
   0   3  12     3048.00     3116.75    225.32 o 
   1   3  12    18317.21    18848.76    315.71 o 
   2   3  12      203.08      232.09     33.09 o 
   3   3  12      378.50      512.90     57.34 o 
   4   3  12       44.75       45.15     26.15 o 
   5   3  12    24811.12    23852.90    603.41 o 
   6   3  12      193.34      152.74     53.66 o 
   7   3  12     5039.66     4874.99    310.60 o 
   8   3  12     7393.20     7389.10    410.00 o 
   9   3  12        0.43      -52.39     52.39 o 
  10   3  12    15711.08    16311.69   1120.30 o 
  -7   4  12    10140.35    10404.61    559.86 o 
  -6   4  12      117.92       80.41     71.89 o 
  -5   4  12     6279.44     6496.57    515.95 o 
  -4   4  12    11522.46    11439.95    529.42 o 
  -3   4  12       75.01      123.41     63.05 o 
  -2   4  12    22274.67    22515.14    767.98 o 
  -1   4  12      303.94      291.78     78.24 o 
   0   4  12       62.16       25.62     42.84 o 
   1   4  12    16612.37    16402.38    338.27 o 
   2   4  12     5054.46     5157.61    168.15 o 
   3   4  12     4432.14     4794.63    183.26 o 
   4   4  12      339.30      418.24     74.75 o 
   5   4  12     3721.24     3651.08    234.13 o 
   6   4  12     1971.39     2067.37    180.59 o 
   7   4  12    21860.50    21480.37    755.42 o 
   8   4  12     1247.17     1052.07    173.80 o 
   9   4  12      600.66      370.58    109.05 o 
  10   4  12     9806.35     9752.54   1304.30 o 
  -7   5  12     6855.06     6519.59    441.54 o 
  -6   5  12      415.33      433.13    115.04 o 
  -5   5  12    13436.47    14072.46    631.90 o 
  -4   5  12     3317.49     3559.32    282.15 o 
  -3   5  12     1952.43     2206.52    210.27 o 
  -2   5  12    26001.10    25897.68   1111.10 o 
  -1   5  12      309.39      306.65     80.04 o 
   0   5  12    11729.39    11449.04    409.94 o 
   1   5  12     8004.71     8024.45    269.71 o 
   2   5  12       34.07       72.18     67.99 o 
   3   5  12     8226.08     8579.37    319.23 o 
   4   5  12     4476.58     1983.78   1989.07 o 
   5   5  12      752.81      727.97    150.17 o 
   6   5  12      646.73      681.32    106.04 o 
   7   5  12     9630.25     9741.74    438.37 o 
   8   5  12     1061.73      876.04    114.64 o 
   9   5  12     4339.77     4538.43    268.40 o 
  10   5  12     4225.64     3750.21    336.29 o 
  -6   6  12        3.34        1.93     89.82 o 
  -5   6  12    10197.34    10440.98    541.44 o 
  -4   6  12      253.79      228.64     90.45 o 
  -3   6  12     8324.17     8616.08    453.54 o 
  -2   6  12    14290.54    15841.33    629.58 o 
  -1   6  12       51.04       62.92     22.57 o 
   0   6  12    30347.12    30351.58    701.92 o 
   1   6  12     1186.26     1117.96    108.73 o 
   2   6  12      875.40      735.30     91.27 o 
   3   6  12    13372.87    13510.08    439.13 o 
   4   6  12     7605.31     7354.76    325.19 o 
   5   6  12     8545.06     8797.62    313.41 o 
   6   6  12       67.02      135.62     63.10 o 
   7   6  12     2313.83     2127.04    159.13 o 
   8   6  12     1028.99     1002.31    101.87 o 
   9   6  12     9563.03     9573.06   1095.31 o 
  -6   7  12     3142.60     3359.50    315.07 o 
  -5   7  12     9991.89     9939.09    542.62 o 
  -4   7  12        8.63      -20.08     69.44 o 
  -3   7  12    14621.42    15617.44    660.55 o 
  -2   7  12      696.04      865.30    136.44 o 
  -1   7  12     3690.17     3531.42    179.28 o 
   0   7  12    35190.87    34723.83    808.06 o 
   1   7  12      358.38      362.98     69.12 o 
   2   7  12     9427.18     9831.39    436.27 o 
   3   7  12     2865.19     2865.34    153.05 o 
   4   7  12      222.58      141.57     60.31 o 
   5   7  12    10458.05    10827.83    457.87 o 
   6   7  12     5096.67     4798.08    237.94 o 
   7   7  12      648.94      341.91     92.17 o 
   8   7  12      255.73      187.14     79.10 o 
   9   7  12     5941.92     5715.47    365.82 o 
  -6   8  12     6539.28     6514.93    454.56 o 
  -5   8  12     2030.60     2530.96    269.73 o 
  -4   8  12      927.19     1045.58    169.59 o 
  -3   8  12    20016.07    20968.71   1259.99 o 
  -2   8  12       74.19       79.29     83.55 o 
  -1   8  12    13323.60    13044.58    580.52 o 
   0   8  12    12521.63    12298.62    704.65 o 
   1   8  12       31.78       -3.90     52.09 o 
   2   8  12    23023.88    22082.51    594.32 o 
   3   8  12      472.16      402.55     57.72 o 
   4   8  12     6044.63     5541.40    235.56 o 
   5   8  12     8053.70     8206.06    296.96 o 
   6   8  12     3114.89     3099.84    185.69 o 
   7   8  12     2716.08     2461.75    218.96 o 
   8   8  12      750.64      669.00    245.70 o 
   9   8  12      825.74      920.52    153.42 o 
  -5   9  12      296.51      226.51    223.38 o 
  -4   9  12     2626.32     2619.39    271.43 o 
  -3   9  12     7617.32     7913.82    500.95 o 
  -2   9  12       35.32       42.59     76.81 o 
  -1   9  12    26187.88    26037.31    916.44 o 
   0   9  12     1525.27     1647.89    159.49 o 
   1   9  12     1641.01     1707.86    181.84 o 
   2   9  12    19156.16    19315.65    502.42 o 
   3   9  12      545.37      528.40     67.21 o 
   4   9  12    14605.42    14799.39    371.19 o 
   5   9  12      528.10      490.09     59.65 o 
   6   9  12       33.44       14.14     30.16 o 
   7   9  12     9510.78     8518.89    347.14 o 
   8   9  12     2558.89     1951.85    388.42 o 
  -4  10  12     5463.61     5583.81    426.12 o 
  -3  10  12      674.69      758.30    238.02 o 
  -2  10  12      230.14      270.82    169.73 o 
  -1  10  12    21896.57    22276.58    847.98 o 
   0  10  12      113.01      121.64     66.70 o 
   1  10  12     9331.42     9998.77    545.93 o 
   2  10  12     5975.73     5893.79    356.71 o 
   3  10  12       16.82       52.20     36.73 o 
   4  10  12    17909.81    18087.99    520.47 o 
   5  10  12      302.63      373.17     74.75 o 
   6  10  12     2007.29     2136.20    204.07 o 
   7  10  12     4116.30     3918.18    295.14 o 
  -3  11  12      313.92      328.83    108.36 o 
  -2  11  12     2599.52     3243.89    306.17 o 
  -1  11  12     6546.10     6586.06    341.93 o 
   0  11  12      509.21      355.12    206.69 o 
   1  11  12    19749.62    18787.57    739.03 o 
   2  11  12      992.09      934.79    276.66 o 
   3  11  12     2851.30     2945.35    306.61 o 
   4  11  12    11017.08    11098.12    395.53 o 
   5  11  12      498.95      454.23     73.13 o 
   6  11  12     7754.21     7396.52    410.17 o 
  -2  12  12     5221.03     5439.21    410.62 o 
  -1  12  12     1006.67     1284.82    154.08 o 
   0  12  12      560.09      713.17    137.04 o 
   1  12  12    10617.46    10838.70    546.57 o 
   2  12  12        6.48      141.22     84.64 o 
   3  12  12     9725.31     9254.87    560.98 o 
   4  12  12     3445.59     3214.03    273.45 o 
   5  12  12      416.57      458.34    162.55 o 
   0  13  12     6231.14     6813.03    371.52 o 
   1  13  12     1886.64     1934.20    228.17 o 
   2  13  12       16.21      -87.49     87.49 o 
   3  13  12    15166.17    15058.69    671.29 o 
   0  -7  13      472.83      433.48     99.59 o 
   1  -7  13     3797.06     4009.91    393.48 o 
   2  -7  13      549.86      342.25    101.97 o 
   3  -7  13     3488.17     3513.80    266.19 o 
  -2  -6  13     8936.59     8537.01    493.65 o 
  -1  -6  13      147.40      279.43     98.80 o 
   0  -6  13    10003.96     8966.26    508.06 o 
   1  -6  13     1479.45     1314.49    149.81 o 
   2  -6  13      612.55      740.79    140.04 o 
   3  -6  13     6141.53     6119.97    411.12 o 
   4  -6  13     1908.66     2336.25    260.71 o 
   5  -6  13     1322.20     1262.81    199.92 o 
  -3  -5  13     7685.60     7454.12   1294.02 o 
  -2  -5  13     6072.44     5493.07    370.14 o 
  -1  -5  13      426.42      487.72    147.11 o 
   0  -5  13    11724.23    11452.01    562.58 o 
   1  -5  13      888.30     1046.94    128.55 o 
   2  -5  13     2280.09     2200.25    334.09 o 
   3  -5  13     5193.40     5737.58    384.80 o 
   4  -5  13      568.62      760.17    147.68 o 
   5  -5  13     4211.87     4520.76    355.15 o 
   6  -5  13      464.28      736.12    158.72 o 
   7  -5  13      510.74      426.90    129.13 o 
  -4  -4  13       15.88      -36.66     86.74 o 
  -3  -4  13    12682.29    11975.25   1158.29 o 
  -2  -4  13      849.89      749.54    103.21 o 
  -1  -4  13     7767.40     6923.91    314.04 o 
   0  -4  13    14628.61    13848.75    460.04 o 
   1  -4  13        6.33       -6.54     62.79 o 
   2  -4  13    16642.18    17298.15    840.79 o 
   3  -4  13     1107.60     1220.92    174.44 o 
   4  -4  13      357.25      417.26    165.34 o 
   5  -4  13     6452.96     6733.11    431.13 o 
   6  -4  13     1520.82     1284.19    263.26 o 
   7  -4  13     1201.25     1157.25    288.28 o 
  -5  -3  13      211.47      180.62     73.70 o 
  -4  -3  13     1061.29     1043.14    121.44 o 
  -3  -3  13    12523.76    12475.42    448.50 o 
  -2  -3  13       13.55       24.77     40.22 o 
  -1  -3  13    15669.28    14451.07    515.69 o 
   0  -3  13     5338.07     5292.37    254.82 o 
   1  -3  13      188.72      131.22     53.47 o 
   2  -3  13    23445.73    21506.61    697.88 o 
   3  -3  13      101.16      107.49     37.57 o 
   4  -3  13    10884.77    11796.23    546.75 o 
   5  -3  13     2129.97     2309.68    233.16 o 
   6  -3  13     1221.66     1417.39    192.70 o 
   7  -3  13     5331.01     5345.28    389.31 o 
   8  -3  13     1269.59     1282.96    196.80 o 
  -5  -2  13      422.46      426.38     85.49 o 
  -4  -2  13     5162.75     5149.46    236.31 o 
  -3  -2  13     7297.06     6856.89    313.87 o 
  -2  -2  13       83.83       21.88     33.78 o 
  -1  -2  13    23104.49    22502.54    541.63 o 
   0  -2  13      787.23      880.67     87.27 o 
   1  -2  13     7848.59     7753.79    286.39 o 
   2  -2  13    22036.52    20727.50    646.51 o 
   3  -2  13      311.90      253.48     60.98 o 
   4  -2  13    13518.62    13303.22    830.04 o 
   5  -2  13      576.56      600.82    131.94 o 
   6  -2  13      266.56      360.47     95.86 o 
   7  -2  13     7410.07     7563.65    458.23 o 
   8  -2  13     2316.91     2355.45    260.27 o 
   9  -2  13     1545.73     2027.47    487.51 o 
  -6  -1  13     1312.32     1088.20    175.08 o 
  -5  -1  13      661.65      491.48     83.07 o 
  -4  -1  13     9505.99     9452.86    376.09 o 
  -3  -1  13      271.70      223.91     49.21 o 
  -2  -1  13     2776.57     2916.89    181.58 o 
  -1  -1  13    19934.21    18922.36    537.44 o 
   0  -1  13        0.80       -3.97     27.42 o 
   1  -1  13    23678.66    23060.21    724.43 o 
   2  -1  13     6425.65     6611.55    221.67 o 
   3  -1  13     3653.01     3676.71    185.16 o 
   4  -1  13    19367.55    19578.50    674.35 o 
   5  -1  13      115.91      140.08     44.19 o 
   6  -1  13     6242.10     6163.48    380.58 o 
   7  -1  13     2136.92     2525.92    247.23 o 
   8  -1  13     1228.73     1040.09    258.15 o 
   9  -1  13     4756.31     4373.46    350.02 o 
  -6   0  13      524.44      465.91    117.61 o 
  -5   0  13      378.96      339.70    104.89 o 
  -4   0  13     7322.71     7273.83    312.16 o 
  -3   0  13     2682.65     2663.15    170.68 o 
  -2   0  13     8760.49     8356.04    316.69 o 
  -1   0  13     7596.49     7741.41    293.92 o 
   0   0  13       87.30      120.74     42.88 o 
   1   0  13    26696.73    27281.64    851.31 o 
   2   0  13      230.43      138.30     50.77 o 
   3   0  13    12178.71    12607.17    591.19 o 
   4   0  13    14517.95    14628.56    543.79 o 
   5   0  13       15.12       72.45     32.99 o 
   6   0  13    19078.43    18099.72    512.33 o 
   7   0  13      411.05      534.86    147.79 o 
   8   0  13      412.02      299.59     97.17 o 
   9   0  13     3743.26     3838.26    321.53 o 
  -6   1  13     5405.11     5172.63    371.57 o 
  -5   1  13       85.48      107.64     83.32 o 
  -4   1  13     2491.49     2667.67    172.95 o 
  -3   1  13     1859.41     2041.52    141.00 o 
  -2   1  13    15626.57    15474.17    447.21 o 
  -1   1  13        5.64       37.29     26.95 o 
   0   1  13     2439.73     2406.39    142.40 o 
   1   1  13    15226.45    15531.93    413.42 o 
   2   1  13        3.53        3.10     29.07 o 
   3   1  13    23492.12    24815.66    613.27 o 
   4   1  13     2549.45     2745.38    163.40 o 
   5   1  13     1072.57     1170.39    171.74 o 
   6   1  13    17656.87    18390.54    692.55 o 
   7   1  13      138.59      160.76     79.82 o 
   8   1  13     5469.92     5694.70    374.46 o 
   9   1  13     2005.74     2515.60    258.19 o 
  -6   2  13     8065.17     7822.13    465.11 o 
  -5   2  13     2410.18     2782.92    260.62 o 
  -4   2  13      658.12      624.36     78.73 o 
  -3   2  13     1019.51     1065.59     92.55 o 
  -2   2  13     9517.06     9578.85    306.16 o 
  -1   2  13      277.61      183.03     38.89 o 
   0   2  13    16577.13    17025.62    439.92 o 
   1   2  13     5444.66     5505.29    161.90 o 
   2   2  13     2001.71     2251.01    133.60 o 
   3   2  13    25602.99    26620.15    481.68 o 
   4   2  13      174.60      171.43     55.34 o 
   5   2  13    14190.35    13903.40    538.86 o 
   6   2  13     8354.21     8621.73    429.37 o 
   7   2  13       49.05       12.58     48.99 o 
   8   2  13    12903.17    13213.72    628.94 o 
   9   2  13      194.73      167.81     70.44 o 
  10   2  13     2271.26     2065.81    248.81 o 
  -6   3  13     4032.05     4591.73    351.95 o 
  -5   3  13      905.74      980.97    155.72 o 
  -4   3  13     5277.19     5533.73    357.26 o 
  -3   3  13     3804.73     3994.74    290.43 o 
  -2   3  13      419.54      486.83    101.59 o 
  -1   3  13     1864.00     1617.08    169.92 o 
   0   3  13    15509.13    15849.79    596.14 o 
   1   3  13      301.53      308.62     28.49 o 
   2   3  13    13948.23    14354.48    326.69 o 
   3   3  13    24193.02    24254.11    501.92 o 
   4   3  13        5.65        6.65     32.33 o 
   5   3  13    24582.50    23447.14    603.40 o 
   6   3  13     2927.59     3034.14    434.35 o 
   7   3  13     2060.46     1787.37    199.32 o 
   8   3  13    15114.34    15231.35    636.85 o 
   9   3  13       96.90      172.59     89.33 o 
  10   3  13     7260.70     7505.96    384.99 o 
  -6   4  13      427.03      250.54     82.48 o 
  -5   4  13       17.00       15.32    102.84 o 
  -4   4  13     9421.47     9399.68    701.72 o 
  -3   4  13     7918.45     8368.06    441.23 o 
  -2   4  13     1301.90     1362.29    161.90 o 
  -1   4  13      865.90      902.80    132.34 o 
   0   4  13    12425.62    12530.09    519.69 o 
   1   4  13     1377.84     1424.27     62.22 o 
   2   4  13    14615.17    14744.83    322.24 o 
   3   4  13     1080.43     1133.87     84.16 o 
   4   4  13      142.08       84.90     43.82 o 
   5   4  13    23381.76    22799.08    584.57 o 
   6   4  13     1161.37     1027.53    128.03 o 
   7   4  13    11592.54    11135.11    508.69 o 
   8   4  13     7721.93     8323.56    444.00 o 
   9   4  13       36.20       60.46     52.80 o 
  -6   5  13      346.17      371.80    118.49 o 
  -5   5  13     4673.61     4437.71    341.28 o 
  -4   5  13     4145.75     4181.56    319.05 o 
  -3   5  13     2171.06     2359.89    256.87 o 
  -2   5  13    11258.47    10983.30    509.56 o 
  -1   5  13     2627.68     2842.23    236.11 o 
   0   5  13     1456.09     1465.39    226.43 o 
   1   5  13       72.29      125.83     22.66 o 
   2   5  13     7419.94     7510.85    306.45 o 
   3   5  13     2423.91     2386.90    120.61 o 
   4   5  13     9565.49     9804.10    372.15 o 
   5   5  13     9047.09     9279.70    694.19 o 
   6   5  13      126.21       86.67     53.21 o 
   7   5  13    15113.16    15913.34   1160.06 o 
   8   5  13      564.16      537.23     94.31 o 
   9   5  13     2785.91     2835.08    216.59 o 
  -6   6  13      366.42      249.89    240.01 o 
  -5   6  13     9784.04    10294.22    553.83 o 
  -4   6  13     1034.87     1250.89    180.85 o 
  -3   6  13       32.90        9.70     52.38 o 
  -2   6  13    15741.78    15716.52    645.20 o 
  -1   6  13     4687.82     4802.60    337.29 o 
   0   6  13     3240.35     3312.88    145.54 o 
   1   6  13      798.88      940.15    168.80 o 
   2   6  13     4843.50     5057.85    256.25 o 
   3   6  13     4915.01     5149.25    230.39 o 
   4   6  13    16432.20    11197.11   4727.58 o 
   5   6  13     1547.94     1350.62    205.67 o 
   6   6  13       84.88      100.48     56.16 o 
   7   6  13    17395.93    17325.25    721.97 o 
   8   6  13       17.04       88.74     93.81 o 
   9   6  13     7704.94     7585.39    713.52 o 
  -6   7  13       62.57       35.31     75.00 o 
  -5   7  13    13630.74    14261.57    680.41 o 
  -4   7  13      210.84      180.88    173.10 o 
  -3   7  13     3898.95     3771.22    304.48 o 
  -2   7  13     5067.11     5012.12    340.15 o 
  -1   7  13     1094.76     1362.13    169.68 o 
   0   7  13    12701.76    12749.71    394.37 o 
   1   7  13     1044.57     1165.72    123.73 o 
   2   7  13       22.03       63.20     38.94 o 
   3   7  13     1816.48     2002.55    256.46 o 
   4   7  13    15660.51    15482.07    589.77 o 
   5   7  13      629.46      774.76    117.15 o 
   6   7  13     2561.38     2583.95    220.32 o 
   7   7  13     7285.11     7126.63    416.82 o 
   8   7  13      253.63      203.12     64.91 o 
   9   7  13    11393.62    11499.80   1051.94 o 
  -5   8  13     7638.26     7733.20    492.89 o 
  -4   8  13       78.81       81.19    103.47 o 
  -3   8  13    14980.73    15368.09    686.69 o 
  -2   8  13       43.83      192.11     85.35 o 
  -1   8  13      874.37     1038.67    154.34 o 
   0   8  13     7366.51     8010.73    429.22 o 
   1   8  13      692.98      551.33    147.21 o 
   2   8  13     4750.93     5076.26    432.25 o 
   3   8  13       28.43        4.48     42.83 o 
   4   8  13     2777.46     2506.78    213.05 o 
   5   8  13     1015.78     1180.59    146.82 o 
   6   8  13     8188.68     8259.54    333.89 o 
   7   8  13       22.59      -18.09     59.96 o 
   8   8  13      952.07      717.12    133.88 o 
  -5   9  13     1913.21     2147.50    260.53 o 
  -4   9  13     1193.27     1406.27    339.15 o 
  -3   9  13    17110.85    17691.24   1268.28 o 
  -2   9  13      690.48      631.55    133.63 o 
  -1   9  13    11392.29    11566.91    561.65 o 
   0   9  13     3272.27     3332.46    276.34 o 
   1   9  13      295.80      267.79     90.94 o 
   2   9  13    11385.17    12316.79    541.09 o 
   3   9  13     2625.04     2511.82    220.77 o 
   4   9  13      267.11      221.90     68.79 o 
   5   9  13      673.93      695.91     89.83 o 
   6   9  13     6899.17     6848.21    532.50 o 
   7   9  13      375.10      305.83     85.85 o 
   8   9  13     4974.79     4533.04    403.16 o 
  -4  10  13     3873.27     4302.54    366.28 o 
  -3  10  13     6868.60     7218.24    470.47 o 
  -2  10  13        1.46       18.01     75.21 o 
  -1  10  13    17029.84    17713.94    750.61 o 
   0  10  13      157.96      172.42     79.02 o 
   1  10  13      747.77      640.48    122.55 o 
   2  10  13     6148.65     6757.22    393.55 o 
   3  10  13     1867.38     1769.09    191.58 o 
   4  10  13     7007.58     7011.58    395.34 o 
   5  10  13      666.30      850.82    123.24 o 
   6  10  13     2339.06     2178.77    203.68 o 
   7  10  13     1701.13     1562.89    280.70 o 
  -3  11  13      606.79      557.48    140.95 o 
  -2  11  13      686.64      582.47    198.90 o 
  -1  11  13    13232.81    14348.00    679.58 o 
   0  11  13      422.89      399.95     89.72 o 
   1  11  13     9559.04     9510.19    575.93 o 
   2  11  13     2171.01     1936.15    212.51 o 
   3  11  13      277.43      367.77     92.70 o 
   4  11  13     7686.15     7688.69    428.38 o 
   5  11  13     2025.32     2386.36    227.76 o 
   6  11  13      166.18      162.97    123.42 o 
  -1  12  13     6421.70     6933.52    464.69 o 
   0  12  13        8.45       26.25     60.66 o 
   1  12  13    16700.68    16642.44   1194.31 o 
   2  12  13        9.07       46.14     72.70 o 
   3  12  13     1043.36     1119.71    165.34 o 
   4  12  13     6773.30     6534.95    477.16 o 
   0  -6  14      229.03      304.14    100.15 o 
   1  -6  14       97.39      104.56     85.01 o 
   2  -6  14     6760.82     6966.69    438.08 o 
   3  -6  14      222.32      407.31    120.25 o 
   4  -6  14     5540.25     6096.20    427.04 o 
  -2  -5  14     5488.11     5262.00    372.47 o 
  -1  -5  14     1408.82     1228.64    170.93 o 
   0  -5  14     1405.73     1368.63    188.77 o 
   1  -5  14      141.82      143.25     59.89 o 
   2  -5  14     1132.69     1204.40    173.61 o 
   3  -5  14      399.56      466.67    117.16 o 
   4  -5  14     9841.66    10427.31   1310.62 o 
   5  -5  14      164.05      279.33     93.52 o 
   6  -5  14      507.28      472.65    128.84 o 
  -3  -4  14     5044.76     5045.80    683.20 o 
  -2  -4  14     1248.44     1058.59    154.94 o 
  -1  -4  14       29.21       21.04     42.59 o 
   0  -4  14     8433.50     8013.62    543.97 o 
   1  -4  14     1925.96     2175.57    177.77 o 
   2  -4  14      106.31      199.55     84.76 o 
   3  -4  14      512.81      532.80    114.62 o 
   4  -4  14     7284.02     7397.12    494.67 o 
   5  -4  14     1193.02     1602.51    252.24 o 
   6  -4  14     3539.13     3892.52    693.46 o 
   7  -4  14     3364.15     3345.82    322.74 o 
  -4  -3  14       75.71       78.08     92.48 o 
  -3  -3  14    14434.45    13329.30    475.85 o 
  -2  -3  14        5.77       32.47     46.47 o 
  -1  -3  14     1943.05     1761.09    149.23 o 
   0  -3  14     5681.28     5389.11    268.74 o 
   1  -3  14     2404.17     2443.34    141.95 o 
   2  -3  14     4537.28     4479.09    224.92 o 
   3  -3  14      397.70      634.01    122.27 o 
   4  -3  14     1672.04     1925.72    583.92 o 
   5  -3  14     1404.09     1461.85    193.30 o 
   6  -3  14     5785.52     5848.69    403.96 o 
   7  -3  14      104.67      255.44     96.27 o 
  -5  -2  14     2068.12     2054.80    232.55 o 
  -4  -2  14     2170.84     2271.83    162.23 o 
  -3  -2  14    12749.15    11943.49    383.59 o 
  -2  -2  14       25.71       -9.29     38.13 o 
  -1  -2  14     8245.43     8344.34    299.29 o 
   0  -2  14     3951.30     3821.45    207.80 o 
   1  -2  14        3.40       24.33     34.33 o 
   2  -2  14     8834.83     8286.67    383.43 o 
   3  -2  14     2487.32     2471.81    152.70 o 
   4  -2  14      712.70     1022.38    158.52 o 
   5  -2  14       28.04      -31.52     61.05 o 
   6  -2  14     6550.32     7865.58    459.82 o 
   7  -2  14     1907.60     1863.76    226.41 o 
   8  -2  14     8505.33     8681.09    519.16 o 
  -5  -1  14       37.07       -0.95     60.47 o 
  -4  -1  14     9637.17     9201.52    378.84 o 
  -3  -1  14     5952.27     6242.59    294.52 o 
  -2  -1  14      675.13      681.92     92.18 o 
  -1  -1  14    17253.67    17071.22    513.31 o 
   0  -1  14       17.15       -3.71     44.16 o 
   1  -1  14     4375.56     4449.03    182.21 o 
   2  -1  14     7676.96     7995.45    268.00 o 
   3  -1  14     1727.82     1768.63    227.37 o 
   4  -1  14     9682.50    10512.68    478.51 o 
   5  -1  14      149.28      137.77     63.50 o 
   6  -1  14     2013.18     1903.65    213.48 o 
   7  -1  14      740.50      724.97    144.88 o 
   8  -1  14     9206.15     8610.93    503.96 o 
  -5   0  14       42.03       14.06     56.64 o 
  -4   0  14    12795.41    12481.87    587.22 o 
  -3   0  14      838.98      866.63    107.23 o 
  -2   0  14     3002.13     3136.03    187.09 o 
  -1   0  14    15353.81    15593.42    467.94 o 
   0   0  14        5.06      104.95     42.68 o 
   1   0  14    17841.73    18003.99    645.13 o 
   2   0  14      769.29     1025.72     97.74 o 
   3   0  14        3.08       66.69     48.46 o 
   4   0  14    11911.76    12347.24    589.08 o 
   5   0  14     3475.19     3358.07    187.33 o 
   6   0  14     2832.57     2459.97    159.02 o 
   7   0  14       40.69       58.20     55.20 o 
   8   0  14     4894.57     4911.12    497.13 o 
   9   0  14      634.66      632.80    142.73 o 
  -6   1  14      275.24      270.01    126.38 o 
  -5   1  14      658.74      626.47    133.60 o 
  -4   1  14    14790.08    13926.38    627.62 o 
  -3   1  14       58.64        2.78     38.57 o 
  -2   1  14    10531.83    10473.40    353.07 o 
  -1   1  14     4286.15     4569.10    210.02 o 
   0   1  14      469.30      488.35     71.64 o 
   1   1  14    27083.07    28367.07    557.15 o 
   2   1  14      280.28      273.34     53.13 o 
   3   1  14     2946.67     3202.48    259.50 o 
   4   1  14    13062.25    12801.54    512.92 o 
   5   1  14     1465.87     1339.69    121.00 o 
   6   1  14     5908.48     6467.57    376.61 o 
   7   1  14     1648.64     1783.37    195.95 o 
   8   1  14       65.73       92.93     69.52 o 
   9   1  14      431.82      433.45    108.48 o 
  -6   2  14      190.68      229.21     94.89 o 
  -5   2  14     2097.15     2211.73    239.05 o 
  -4   2  14     4838.39     4760.12    341.37 o 
  -3   2  14      510.31      665.02    157.30 o 
  -2   2  14    19531.21    19582.36    511.72 o 
  -1   2  14     1790.26     1793.28    110.01 o 
   0   2  14    10460.28    10538.33    321.34 o 
   1   2  14    18613.21    19087.41    498.87 o 
   2   2  14     1149.63     1234.67    103.29 o 
   3   2  14    20308.02    21336.45    443.55 o 
   4   2  14     2698.47     2634.49    185.35 o 
   5   2  14      396.71      203.57    176.32 o 
   6   2  14     7705.53     7781.12    412.63 o 
   7   2  14     2703.51     2527.45    260.54 o 
   8   2  14     4012.95     3650.73    297.13 o 
   9   2  14       40.21      128.82     68.06 o 
  -6   3  14     1294.00     1071.56    178.34 o 
  -5   3  14     5993.74     5709.24    393.12 o 
  -4   3  14      518.76      492.37    114.43 o 
  -3   3  14     2229.30     2578.61    238.58 o 
  -2   3  14    17883.68    19128.19    721.81 o 
  -1   3  14       33.33      128.37     72.98 o 
   0   3  14    12235.13    12325.19    523.29 o 
   1   3  14     6549.53     6437.97    163.66 o 
   2   3  14     2874.96     3027.95    122.50 o 
   3   3  14    41775.70    40888.41    760.96 o 
   4   3  14       53.63       17.65     45.39 o 
   5   3  14     7732.15     7588.51    374.30 o 
   6   3  14     2501.16     2593.73    217.68 o 
   7   3  14      480.77      341.53     93.87 o 
   8   3  14     8171.26     8037.55    448.58 o 
   9   3  14     1227.86     1088.62    145.11 o 
  -6   4  14      533.63      574.85    156.60 o 
  -5   4  14     4720.83     5198.07    377.19 o 
  -4   4  14      863.48     1039.98    162.08 o 
  -3   4  14     5745.44     6357.89    390.25 o 
  -2   4  14     3869.37     4131.90    300.99 o 
  -1   4  14      755.33      732.03    151.22 o 
   0   4  14    31656.03    33169.98   1020.03 o 
   1   4  14      132.12      138.72     66.41 o 
   2   4  14     6753.96     6791.67    185.44 o 
   3   4  14    26595.19    26906.48    541.84 o 
   4   4  14       29.83       11.36     14.80 o 
   5   4  14    20443.84    20407.63    740.11 o 
   6   4  14     1269.91     1440.62    159.13 o 
   7   4  14     1303.74     1316.73    210.00 o 
   8   4  14     7785.75     7682.22    435.87 o 
   9   4  14     3100.84     2908.59    229.49 o 
  -6   5  14      296.18      529.85    139.90 o 
  -5   5  14      961.83     1107.49    178.78 o 
  -4   5  14     1487.96     1643.08    213.84 o 
  -3   5  14    11997.73    12559.33    583.63 o 
  -2   5  14       69.16       51.70     55.39 o 
  -1   5  14     1420.77     1614.62    187.03 o 
   0   5  14    13313.70    13764.19    574.29 o 
   1   5  14       60.06       84.29     15.52 o 
   2   5  14    25580.69    26284.34    634.49 o 
   3   5  14     2993.96     3028.72    138.58 o 
   4   5  14     3102.26     3198.40    208.40 o 
   5   5  14    16317.35    16564.45    723.54 o 
   6   5  14       66.58       82.44     59.16 o 
   7   5  14     7362.17     7241.80    386.58 o 
   8   5  14     2106.25     2189.22    333.54 o 
   9   5  14       63.46      200.98     77.52 o 
  -5   6  14     1206.49     1299.67    193.39 o 
  -4   6  14      337.01      321.07    202.30 o 
  -3   6  14     7317.16     7621.10    447.45 o 
  -2   6  14     1315.80     1457.06    183.90 o 
  -1   6  14    10645.20    10693.61    512.88 o 
   0   6  14     3653.37     3965.89    288.76 o 
   1   6  14      259.28      310.14     37.20 o 
   2   6  14    34626.49    33931.52    729.23 o 
   3   6  14       94.55      205.10     59.35 o 
   4   6  14     8177.45     8342.60    461.97 o 
   5   6  14     9278.84     9936.80    591.18 o 
   6   6  14        3.95      -10.34     71.25 o 
   7   6  14    18154.77    17505.12    659.70 o 
   8   6  14       83.52       32.34     56.61 o 
   9   6  14      765.88      890.27    162.58 o 
  -5   7  14     3868.28     3808.27    338.04 o 
  -4   7  14      397.16      555.83    342.84 o 
  -3   7  14     1066.01     1066.74    277.48 o 
  -2   7  14     4095.09     4334.90    325.00 o 
  -1   7  14    12260.29    13453.33    597.98 o 
   0   7  14      142.77      248.35    168.70 o 
   1   7  14     4451.66     4735.55    319.18 o 
   2   7  14    17859.15    17314.51    914.09 o 
   3   7  14      371.44      276.41    107.45 o 
   4   7  14    23989.57    24289.50   1125.97 o 
   5   7  14     1999.16     1896.82    254.41 o 
   6   7  14     1491.37     1472.79    227.18 o 
   7   7  14    13874.20    13932.77    476.49 o 
   8   7  14      294.58      209.97     89.63 o 
  -5   8  14     6907.37     7410.75    493.02 o 
  -4   8  14      910.37      948.96    170.92 o 
  -3   8  14     1095.28     1184.67    181.34 o 
  -2   8  14      381.61      556.10    115.20 o 
  -1   8  14     7279.72     7599.29    440.59 o 
   0   8  14     1254.74     1279.66    174.30 o 
   1   8  14     6019.42     6642.19    393.73 o 
   2   8  14     1309.36     1258.10    224.85 o 
   3   8  14       13.78      -52.76     56.74 o 
   4   8  14    21828.80    21005.38   1025.11 o 
   5   8  14       71.25       16.94     53.58 o 
   6   8  14     7626.58     7585.95    331.62 o 
   7   8  14     6370.85     5943.67    371.52 o 
   8   8  14        9.17      -93.61    253.93 o 
  -4   9  14      383.74      351.40    106.45 o 
  -3   9  14     5971.73     6643.64    447.36 o 
  -2   9  14     1774.11     1911.87    225.08 o 
  -1   9  14       25.34        8.06     61.85 o 
   0   9  14     1978.88     1974.09    213.28 o 
   1   9  14    10695.41    10343.26    517.58 o 
   2   9  14       52.25       17.95     63.74 o 
   3   9  14     4158.86     4167.00    297.36 o 
   4   9  14     5960.83     6192.45    365.61 o 
   5   9  14       46.84       61.37     43.46 o 
   6   9  14    11502.55    11251.05    454.55 o 
   7   9  14      296.81      169.56     73.61 o 
  -3  10  14     8301.98     8110.31    510.54 o 
  -2  10  14     2772.73     2807.93    286.98 o 
  -1  10  14     1504.12     1599.68    321.56 o 
   0  10  14        7.13      108.70    108.42 o 
   1  10  14     4539.04     4576.67    456.71 o 
   2  10  14     1988.48     1844.68    208.45 o 
   3  10  14    11868.36    11466.18    539.40 o 
   4  10  14      345.33      355.63     93.89 o 
   5  10  14      601.90      671.03    125.82 o 
   6  10  14    14881.00    14877.22    939.74 o 
   7  10  14        4.30      -29.16     71.77 o 
  -2  11  14     1362.65     1155.25    194.47 o 
  -1  11  14     7085.93     7529.65    479.35 o 
   0  11  14      732.31      839.52    153.92 o 
   1  11  14       76.90      106.43     62.62 o 
   2  11  14      338.56      306.67     93.75 o 
   3  11  14     7493.27     7782.49    445.85 o 
   4  11  14      847.86      775.02    238.98 o 
   5  11  14     3329.14     3491.72    281.29 o 
   0  12  14     2739.64     2782.81    292.98 o 
   1  12  14     3160.69     2841.52    274.57 o 
   2  12  14      160.34      189.70    105.04 o 
   3  12  14     1805.93     1989.14    222.81 o 
   4  12  14     2141.78     2284.97    239.47 o 
   0  -5  15     1827.98     1927.48    227.81 o 
   1  -5  15     1241.91     1106.67    176.48 o 
   2  -5  15     9399.73     8059.54    709.09 o 
   3  -5  15       56.14       40.75     82.26 o 
   4  -5  15     9146.79     8988.37    519.47 o 
  -2  -4  15      578.81      516.01    116.52 o 
  -1  -4  15     5398.05     5358.87    367.94 o 
   0  -4  15      708.08      574.96    122.57 o 
   1  -4  15     5836.34     5876.42    392.24 o 
   2  -4  15     6333.82     7015.79    408.53 o 
   3  -4  15        8.29       92.70     67.32 o 
   4  -4  15    14378.15    15071.29    678.74 o 
   5  -4  15      557.10      661.96    138.80 o 
   6  -4  15     4272.86     4269.63    361.37 o 
  -3  -3  15     3658.73     3391.33    227.04 o 
  -2  -3  15      389.86      188.77     91.25 o 
  -1  -3  15     2974.59     2394.84    181.49 o 
   0  -3  15     1849.75     1707.73    149.09 o 
   1  -3  15     9893.70     9456.65    365.84 o 
   2  -3  15      391.48      302.19    112.25 o 
   3  -3  15     1053.94     1428.97    182.84 o 
   4  -3  15    12349.92    13065.93   1290.94 o 
   5  -3  15       55.07      134.19     93.66 o 
   6  -3  15     9007.56     9394.62    927.21 o 
   7  -3  15     3420.06     3661.45    334.78 o 
  -4  -2  15      547.70      458.30    308.38 o 
  -3  -2  15     6826.40     6621.10    334.06 o 
  -2  -2  15      778.06      806.77     93.76 o 
  -1  -2  15      101.85       30.72     37.91 o 
   0  -2  15     1175.39     1078.89    137.13 o 
   1  -2  15    13235.25    12448.75    471.83 o 
   2  -2  15       70.35      181.05     48.41 o 
   3  -2  15     6435.14     7043.23    412.74 o 
   4  -2  15     5299.20     5526.88    359.25 o 
   5  -2  15      533.56      745.06    135.15 o 
   6  -2  15    12945.81    14006.96   1071.36 o 
   7  -2  15      237.68      162.97     71.79 o 
  -4  -1  15     3006.60     2714.32    265.18 o 
  -3  -1  15     5279.72     5202.12    599.78 o 
  -2  -1  15     1444.40     1386.47    135.55 o 
  -1  -1  15     4373.67     4423.96    237.00 o 
   0  -1  15       47.87      134.40     50.73 o 
   1  -1  15     2833.09     2824.47    133.76 o 
   2  -1  15     1476.23     1495.88    110.07 o 
   3  -1  15     6950.48     6902.03    349.78 o 
   4  -1  15      590.02      632.96     78.38 o 
   5  -1  15     7795.09     7660.93    433.74 o 
   6  -1  15    11915.95    12074.19    583.62 o 
   7  -1  15      108.27       34.33    143.93 o 
   8  -1  15    10296.43     9834.83    552.38 o 
  -4   0  15     9315.12     9326.86    511.69 o 
  -3   0  15     3059.43     3319.55    292.80 o 
  -2   0  15       44.51      100.81     52.30 o 
  -1   0  15     7605.61     7723.22    310.43 o 
   0   0  15     4193.48     4206.83    217.12 o 
   1   0  15      728.24      767.87     67.09 o 
   2   0  15      171.22      154.29     57.42 o 
   3   0  15     6677.21     6934.30    388.79 o 
   4   0  15      873.73      921.89     96.45 o 
   5   0  15     7641.17     8042.72    430.45 o 
   6   0  15     4404.75     4747.11    552.95 o 
   7   0  15       54.00       34.02     65.09 o 
   8   0  15    14703.21    14327.41    855.68 o 
  -5   1  15      529.43      500.26    264.35 o 
  -4   1  15    14207.00    13695.31    637.82 o 
  -3   1  15        5.83      -64.64     64.64 o 
  -2   1  15     1169.19     1009.56    173.65 o 
  -1   1  15     5511.32     5600.32    242.01 o 
   0   1  15     3500.14     3240.56    178.59 o 
   1   1  15     6207.14     6308.77    260.11 o 
   2   1  15     1256.67     1355.34    176.01 o 
   3   1  15     2193.00     1756.47    172.95 o 
   4   1  15      218.00      262.64     63.38 o 
   5   1  15     8427.57     8760.30    336.81 o 
   6   1  15       69.67       64.67     38.81 o 
   7   1  15     1945.85     1819.00    210.22 o 
   8   1  15    10024.29     9698.13    524.45 o 
  -5   2  15     1050.55     1109.58    177.13 o 
  -4   2  15    11027.39    10281.88    542.76 o 
  -3   2  15       37.69      -64.42     67.73 o 
  -2   2  15    16556.26    16235.61    665.46 o 
  -1   2  15     1419.59     1263.19    247.66 o 
   0   2  15       29.49        9.11     37.03 o 
   1   2  15    11964.57    12217.98    371.17 o 
   2   2  15     4173.55     5149.98    380.46 o 
   3   2  15      219.89      217.88     51.71 o 
   4   2  15       71.97      187.64     55.42 o 
   5   2  15     6620.46     6735.92    287.94 o 
   6   2  15     2275.59     2075.18    209.15 o 
   7   2  15     6995.68     7583.08    432.75 o 
   8   2  15     1589.84     1289.23    192.23 o 
   9   2  15      285.85      372.56    100.35 o 
  -5   3  15     9213.92     9119.79    524.28 o 
  -4   3  15     5451.00     5294.68    374.89 o 
  -3   3  15        5.33      -18.71     60.39 o 
  -2   3  15    17551.41    17716.16    706.60 o 
  -1   3  15      412.90      265.51     78.79 o 
   0   3  15     7340.74     7116.87    393.92 o 
   1   3  15    12272.20    11936.36    326.48 o 
   2   3  15     1253.24     1386.20    114.52 o 
   3   3  15     8900.07     9710.11    336.35 o 
   4   3  15      653.12      748.69     89.03 o 
   5   3  15      416.03      591.95    104.82 o 
   6   3  15     1369.96     1450.57    164.55 o 
   7   3  15    10054.80    10224.43    504.39 o 
   8   3  15      154.25       97.29     58.92 o 
   9   3  15      900.96      639.93    137.28 o 
  -5   4  15    14549.47    16111.58    733.03 o 
  -4   4  15      964.51     1058.31    170.75 o 
  -3   4  15     2545.41     2440.58    242.44 o 
  -2   4  15    19628.06    20632.75    784.92 o 
  -1   4  15      202.24      207.88    110.51 o 
   0   4  15    11441.97    12314.42    564.02 o 
   1   4  15     3283.31     3147.79    351.57 o 
   2   4  15      484.04      475.08     37.49 o 
   3   4  15    11218.71    11881.15    382.81 o 
   4   4  15      237.20      283.26     71.36 o 
   5   4  15     4733.36     4757.45    290.07 o 
   6   4  15      106.45       75.30     52.96 o 
   7   4  15     6912.33     6869.89    398.34 o 
   8   4  15     1898.41     2082.03    229.00 o 
   9   4  15     4739.37     4455.25    291.01 o 
  -5   5  15     9674.06     9856.34    558.00 o 
  -4   5  15       27.19      -23.01     77.38 o 
  -3   5  15    11959.50    12196.49    590.39 o 
  -2   5  15     5654.85     6069.06    387.03 o 
  -1   5  15     2081.23     2156.04    218.34 o 
   0   5  15    15200.41    15412.08    635.00 o 
   1   5  15       35.43       66.00     51.06 o 
   2   5  15     8169.16     8310.80    287.56 o 
   3   5  15     3986.12     3983.08    200.68 o 
   4   5  15     1087.69     1135.33    130.41 o 
   5   5  15     7353.68     7245.12    363.94 o 
   6   5  15      409.57      246.71    138.03 o 
   7   5  15      109.21       73.71     58.31 o 
   8   5  15     1442.73     1396.86    184.58 o 
   9   5  15     7576.78     6820.38    362.53 o 
  -5   6  15     2897.22     3126.36    307.68 o 
  -4   6  15       51.61       86.49     88.30 o 
  -3   6  15    16583.32    17650.77    748.76 o 
  -2   6  15      384.60      306.31     96.85 o 
  -1   6  15     5429.19     5664.01    371.10 o 
   0   6  15    12705.98    12743.35    573.58 o 
   1   6  15       40.74       46.82     53.93 o 
   2   6  15    22232.68    22663.28    582.21 o 
   3   6  15      879.82      793.21    141.76 o 
   4   6  15      334.27      345.83     75.16 o 
   5   6  15     7999.21     8097.77    389.00 o 
   6   6  15     2334.14     2448.50    212.99 o 
   7   6  15     2269.83     2139.56    204.36 o 
   8   6  15       18.76       74.92     78.29 o 
  -4   7  15     1039.22      988.61    171.04 o 
  -3   7  15    10691.57    11449.66    588.21 o 
  -2   7  15      971.86      786.11    148.93 o 
  -1   7  15    15243.36    16600.00    697.64 o 
   0   7  15     3496.16     3914.08    305.41 o 
   1   7  15      966.58     1054.15    154.27 o 
   2   7  15    25294.71    25772.26    889.32 o 
   3   7  15      255.03      315.44    120.80 o 
   4   7  15     5790.89     5772.29    482.52 o 
   5   7  15     5929.95     5765.00    322.35 o 
   6   7  15      264.14      233.11    113.34 o 
   7   7  15     7945.15     7964.09    416.38 o 
   8   7  15     2160.23     2035.37    225.92 o 
  -4   8  15     3537.13     3674.04    338.22 o 
  -3   8  15     4187.17     4361.92    356.39 o 
  -2   8  15       20.32       84.13    123.89 o 
  -1   8  15    15830.97    17368.71    734.27 o 
   0   8  15        6.21       77.67     70.48 o 
   1   8  15     5763.87     5880.86    377.66 o 
   2   8  15    12020.30    12335.72    774.68 o 
   3   8  15       16.13       86.35     60.96 o 
   4   8  15    16839.81    15917.57    886.75 o 
   5   8  15      573.40      525.93    148.93 o 
   6   8  15      700.68      645.75    164.19 o 
   7   8  15     6685.93     6124.04    550.07 o 
  -3   9  15      275.71      521.27    192.29 o 
  -2   9  15      652.30      735.08    188.01 o 
  -1   9  15    11683.69    12695.50    619.98 o 
   0   9  15       87.99       34.37     66.30 o 
   1   9  15    13360.10    13365.26    618.31 o 
   2   9  15     2461.43     2209.25    310.00 o 
   3   9  15      402.03      284.36    119.44 o 
   4   9  15    17885.77    15809.91    895.34 o 
   5   9  15       16.50       -4.46     65.80 o 
   6   9  15     7920.72     7887.38    524.21 o 
   7   9  15     2316.54     2154.87    333.69 o 
  -2  10  15     4892.96     5538.67    411.40 o 
  -1  10  15     1683.27     1583.19    212.25 o 
   0  10  15      148.52      134.15     73.99 o 
   1  10  15    16169.25    17039.98    735.63 o 
   2  10  15       33.26       79.73     82.37 o 
   3  10  15     7856.96     7876.85    612.99 o 
   4  10  15     9177.79     9994.98   1388.08 o 
   5  10  15       32.69      158.39     68.63 o 
   6  10  15    14616.65    14401.29    932.54 o 
  -1  11  15       40.62      224.52    255.47 o 
   0  11  15     1635.84     1674.02    221.85 o 
   1  11  15     9064.01     8819.43    515.22 o 
   2  11  15      130.08      295.33    159.52 o 
   3  11  15    15837.77    16477.70   1401.69 o 
   4  11  15     2086.17     2066.36    225.97 o 
   5  11  15     1933.17     1688.52    199.30 o 
   0  -4  16     1666.89     1357.26    231.36 o 
   1  -4  16      867.41     1015.85    167.56 o 
   2  -4  16     8980.59     9496.79    525.87 o 
   3  -4  16       22.41      -18.38     86.24 o 
   4  -4  16     7353.28     7435.76   1025.73 o 
  -1  -3  16    14061.58    12975.08    521.76 o 
   0  -3  16       25.93       31.57     64.97 o 
   1  -3  16     7255.75     7381.90    547.88 o 
   2  -3  16     5427.24     4486.10    503.59 o 
   3  -3  16       65.24       98.06     77.16 o 
   4  -3  16    12794.74    13475.49   1076.54 o 
   5  -3  16       10.77       -1.90    132.34 o 
  -2  -2  16     1598.32     1089.16    161.59 o 
  -1  -2  16     6968.59     6836.04    367.91 o 
   0  -2  16       33.75       -4.38     49.36 o 
   1  -2  16    14722.07    14813.25    577.82 o 
   2  -2  16     2239.89     1909.30    315.36 o 
   3  -2  16     3671.70     3714.48    306.51 o 
   4  -2  16    14794.51    16622.10    823.28 o 
   5  -2  16      822.95      819.72    148.81 o 
   6  -2  16    10770.26    10919.93    572.55 o 
  -3  -1  16     1671.47     1759.86    373.44 o 
  -2  -1  16     5628.84     5674.62    377.68 o 
  -1  -1  16     1447.13     1371.34    175.03 o 
   0  -1  16       99.24       25.52     57.61 o 
   1  -1  16    15034.95    15914.59    654.26 o 
   2  -1  16       51.85       23.88     53.46 o 
   3  -1  16    12114.90    12006.04    676.14 o 
   4  -1  16     7336.21     8144.93   1015.62 o 
   5  -1  16       17.80       90.46     92.57 o 
   6  -1  16    17082.49    17893.71    750.12 o 
   7  -1  16      490.50      538.36    131.47 o 
  -4   0  16       34.47      -77.63     79.14 o 
  -3   0  16      656.44      798.74    151.20 o 
  -2   0  16     6264.91     5647.30    373.73 o 
  -1   0  16      275.83      175.98     60.48 o 
   0   0  16     2447.94     2571.06    172.56 o 
   1   0  16     7371.98     7331.72    304.16 o 
   2   0  16       74.38       86.31     43.41 o 
   3   0  16    20321.31    19817.54    603.87 o 
   4   0  16      421.92      292.25     74.62 o 
   5   0  16     5439.39     5312.96    350.02 o 
   6   0  16    17071.37    17100.92    713.75 o 
   7   0  16        6.44      101.10     66.51 o 
   8   0  16     8296.86     7772.51    480.78 o 
  -4   1  16     2386.18     2503.75    399.30 o 
  -3   1  16        3.54       84.97     84.30 o 
  -2   1  16     3658.40     3619.24    294.15 o 
  -1   1  16     1089.51     1077.25    159.76 o 
   0   1  16    11229.24    10827.75    510.20 o 
   1   1  16     1206.39     1262.02    112.55 o 
   2   1  16      739.26      610.32    106.61 o 
   3   1  16    14632.86    14731.31    595.99 o 
   4   1  16        5.49       48.14     37.57 o 
   5   1  16    13461.30    12504.81    636.84 o 
   6   1  16     9394.16     9256.30    484.60 o 
   7   1  16      893.32      763.67    143.70 o 
   8   1  16    11607.72    11558.48    589.35 o 
  -4   2  16     5500.85     5449.61    392.53 o 
  -3   2  16      288.63      285.16     94.92 o 
  -2   2  16      188.53      167.23    150.84 o 
  -1   2  16      711.38      568.76    119.77 o 
   0   2  16    11353.53    11117.55    519.57 o 
   1   2  16      166.86      119.57     57.79 o 
   2   2  16     7630.40     8170.96    419.72 o 
   3   2  16     5941.76     6370.22    339.61 o 
   4   2  16      395.70      454.94     74.44 o 
   5   2  16    21073.97    20246.17    579.89 o 
   6   2  16       37.36       59.31     55.12 o 
   7   2  16     4866.02     4260.01    320.53 o 
   8   2  16     8165.38     8373.32    483.72 o 
  -4   3  16     5979.08     6006.54    415.05 o 
  -3   3  16     2144.86     2179.13    353.69 o 
  -2   3  16     4575.65     4736.95    366.37 o 
  -1   3  16      230.11      245.43    228.80 o 
   0   3  16      407.07      607.23    219.83 o 
   1   3  16     3867.20     3777.74    283.77 o 
   2   3  16    13760.64    13984.66    583.02 o 
   3   3  16      154.20      112.80     34.84 o 
   4   3  16     3218.63     3143.44    189.47 o 
   5   3  16    15480.22    15026.71    478.86 o 
   6   3  16      103.56      122.99     91.66 o 
   7   3  16    13754.36    12428.71    577.92 o 
   8   3  16     2075.17     1871.55    217.13 o 
  -4   4  16     2185.58     2011.14    239.96 o 
  -3   4  16      324.32      444.85    119.10 o 
  -2   4  16    12181.97    11598.83    568.44 o 
  -1   4  16     2523.24     2434.96    351.02 o 
   0   4  16      399.52      597.52    128.39 o 
   1   4  16     3939.47     4144.43    301.70 o 
   2   4  16    11518.87    12088.36    692.27 o 
   3   4  16     2172.40     2380.96    153.22 o 
   4   4  16     6233.48     6238.59    274.94 o 
   5   4  16     4124.55     3949.83    267.69 o 
   6   4  16        9.58        6.38     45.99 o 
   7   4  16    16528.21    15707.91    658.93 o 
   8   4  16      119.71       28.58     61.49 o 
  -4   5  16       93.95       30.00     69.30 o 
  -3   5  16     1750.74     1952.03    233.51 o 
  -2   5  16     8408.15     8498.62    613.26 o 
  -1   5  16     1273.93     1353.59    195.89 o 
   0   5  16     2426.30     2460.94    236.55 o 
   1   5  16      110.95       72.72     55.60 o 
   2   5  16     1571.25     1537.03    183.84 o 
   3   5  16     1744.06     1800.67    181.91 o 
   4   5  16     8386.03     8179.94    607.81 o 
   5   5  16       53.18       80.20     50.47 o 
   6   5  16     2874.51     2891.79    235.11 o 
   7   5  16    10558.80     9908.35    484.06 o 
   8   5  16       41.01       45.26     64.03 o 
  -4   6  16        7.59       17.27     78.29 o 
  -3   6  16     9890.37     9745.47    563.87 o 
  -2   6  16     2381.71     2394.24    248.32 o 
  -1   6  16      533.90      535.92    127.17 o 
   0   6  16     9914.16    10300.80    522.02 o 
   1   6  16     3989.61     4084.10    541.73 o 
   2   6  16      700.30      891.03    145.11 o 
   3   6  16       53.74       34.50     34.78 o 
   4   6  16     6530.61     6530.97    332.58 o 
   5   6  16     1184.46      984.68    130.94 o 
   6   6  16     6940.21     6626.79    365.97 o 
   7   6  16     2852.13     3049.97    253.11 o 
   8   6  16        5.99       -1.51     87.48 o 
  -4   7  16        3.75       17.17     63.05 o 
  -3   7  16    12964.56    13822.93   1495.87 o 
  -2   7  16       13.66       -8.74     66.99 o 
  -1   7  16     3482.45     3554.39    304.69 o 
   0   7  16     9081.19     8900.57    487.84 o 
   1   7  16     2064.67     2146.79    225.97 o 
   2   7  16     9595.22     9491.65    494.51 o 
   3   7  16      819.52      715.18    187.83 o 
   4   7  16      617.60      659.56    101.53 o 
   5   7  16      963.60      864.13    122.84 o 
   6   7  16     7822.29     7577.50    399.15 o 
   7   7  16       56.56        8.98     86.05 o 
  -3   8  16     9547.46    10093.34    568.02 o 
  -2   8  16       21.08      -74.92     74.92 o 
  -1   8  16     8379.49     9199.12    516.61 o 
   0   8  16      501.24      882.20    226.48 o 
   1   8  16        7.31      101.64     73.42 o 
   2   8  16    10514.80    10116.56    523.80 o 
   3   8  16     1511.06     1747.28    280.08 o 
   4   8  16     1110.61     1112.14    224.01 o 
   5   8  16       36.37      -88.49    115.12 o 
   6   8  16     4300.95     3810.67    516.00 o 
   7   8  16     2112.30     2029.70    220.45 o 
  -2   9  16      118.37       68.61     90.80 o 
  -1   9  16    14798.16    16073.38   1775.90 o 
   0   9  16      147.58      105.33    133.65 o 
   1   9  16     3471.65     3924.71    324.31 o 
   2   9  16     3849.76     4677.83    353.35 o 
   3   9  16      716.84      554.04    152.76 o 
   4   9  16     5010.69     5112.63    476.54 o 
   5   9  16     1266.46     1171.31    220.55 o 
   6   9  16        5.76       90.27     69.97 o 
  -1  10  16    10565.01    11326.62    607.92 o 
   0  10  16       26.61      -15.35     69.73 o 
   1  10  16    11073.81    12325.69    672.37 o 
   2  10  16      384.05      465.46    149.78 o 
   3  10  16      245.35      160.29    110.65 o 
   4  10  16    10636.81    10308.65    724.31 o 
   5  10  16     2450.53     2683.54    342.78 o 
   0  11  16      707.32      845.10    166.93 o 
   1  11  16    11565.01    11337.47    608.63 o 
   2  11  16       41.50      140.55    107.71 o 
   3  11  16     5453.28     5886.26    553.17 o 
   1  -3  17      669.19      633.52    125.98 o 
   2  -3  17     3773.22     3351.50    671.09 o 
   3  -3  17     1640.38     1743.23    318.29 o 
  -1  -2  17    14543.38    13044.71    592.68 o 
   0  -2  17       15.40        0.86     54.96 o 
   1  -2  17     7461.51     6982.83    625.41 o 
   2  -2  17     1966.34     2172.53    226.26 o 
   3  -2  17      157.03      195.23    105.94 o 
   4  -2  17     5825.26     6256.01    610.16 o 
   5  -2  17     1554.51     1278.66    290.59 o 
  -2  -1  17     6208.11     6596.62    419.97 o 
  -1  -1  17     7607.96     7122.37    351.50 o 
   0  -1  17        1.99       17.19     46.04 o 
   1  -1  17    12120.17    11307.68    532.21 o 
   2  -1  17      338.46      293.34     64.97 o 
   3  -1  17     2489.46     2400.68    358.12 o 
   4  -1  17     6481.16     6244.68    594.23 o 
   5  -1  17     1541.93     2084.55    355.71 o 
   6  -1  17     3376.06     3739.99    315.72 o 
  -2   0  17    10973.95    10980.88    746.47 o 
  -1   0  17     1568.86     1662.76    344.30 o 
   0   0  17     1845.99     1912.94    236.43 o 
   1   0  17    15007.64    14375.78    603.35 o 
   2   0  17      333.33      300.33     89.88 o 
   3   0  17    11200.86    10874.43    413.85 o 
   4   0  17     2607.72     2707.61    383.69 o 
   5   0  17      731.94      561.81    116.89 o 
   6   0  17     7060.51     6969.01    428.93 o 
   7   0  17      250.00      388.48    120.22 o 
  -3   1  17      864.85     1012.01    169.01 o 
  -2   1  17    13670.56    13205.70    623.69 o 
  -1   1  17      133.89      189.69     80.90 o 
   0   1  17     9004.63     8782.82    464.97 o 
   1   1  17     9398.58     8839.59    685.20 o 
   2   1  17       36.90        9.31     51.39 o 
   3   1  17    14531.81    14485.86    591.61 o 
   4   1  17      587.80      468.92     78.98 o 
   5   1  17     2206.22     2164.78    284.75 o 
   6   1  17     5891.58     6489.99    404.11 o 
   7   1  17      920.04      925.87    159.07 o 
  -3   2  17     1867.78     2027.60    235.59 o 
  -2   2  17     8910.02     9066.34    569.66 o 
  -1   2  17        1.80      -24.01     63.59 o 
   0   2  17    19666.76    18725.62    737.08 o 
   1   2  17     2612.18     2626.71    240.18 o 
   2   2  17     3726.10     3915.51    286.36 o 
   3   2  17    14125.65    14462.57    672.19 o 
   4   2  17       12.29       39.45     51.12 o 
   5   2  17     8582.66     8517.40    469.58 o 
   6   2  17     3447.13     3346.09    278.00 o 
   7   2  17       84.51       54.35     56.28 o 
  -3   3  17     6557.73     6387.72    425.57 o 
  -2   3  17      544.07      692.39    141.57 o 
  -1   3  17      404.71      423.19    116.23 o 
   0   3  17    13158.26    13514.12    612.63 o 
   1   3  17       28.97        5.17     58.15 o 
   2   3  17    12312.51    12737.46    565.84 o 
   3   3  17     4867.91     4799.27    349.85 o 
   4   3  17      826.16      821.34    135.41 o 
   5   3  17    17257.49    16629.62    518.87 o 
   6   3  17        3.45       29.55     36.41 o 
   7   3  17     2822.86     2558.61    244.28 o 
  -3   4  17     8591.50     8343.48    534.93 o 
  -2   4  17      887.77      777.29    211.51 o 
  -1   4  17     3434.36     3537.97    459.05 o 
   0   4  17     8486.21     8216.25    681.37 o 
   1   4  17      288.03      226.80     81.90 o 
   2   4  17    12784.03    12328.69    567.08 o 
   3   4  17      465.49      461.64    107.22 o 
   4   4  17     4793.57     5005.75    332.45 o 
   5   4  17    15068.14    15442.23    504.69 o 
   6   4  17      814.90      725.25    176.49 o 
   7   4  17    10555.43    10021.92    512.01 o 
  -3   5  17     2719.21     2900.77    286.36 o 
  -2   5  17     1756.35     1981.84    232.74 o 
  -1   5  17     7699.01     7961.41    465.33 o 
   0   5  17       26.13       28.54     61.70 o 
   1   5  17      998.33     1277.20    225.78 o 
   2   5  17    15962.06    14879.08    640.59 o 
   3   5  17      372.37      298.91     93.81 o 
   4   5  17    12947.89    13229.97   1107.88 o 
   5   5  17     5688.84     5580.67    326.77 o 
   6   5  17      115.30      107.23     45.48 o 
   7   5  17    15113.76    15049.25    630.23 o 
  -3   6  17       85.46       83.51    102.20 o 
  -2   6  17      677.04      540.88    125.54 o 
  -1   6  17     7709.67     8205.03    926.11 o 
   0   6  17     1151.29     1271.31    182.42 o 
   1   6  17     2836.84     2801.44    340.61 o 
   2   6  17     5148.88     5543.03    369.66 o 
   3   6  17       39.98      133.22    139.92 o 
   4   6  17    18451.03    18879.74   1262.52 o 
   5   6  17      316.08      336.98     80.39 o 
   6   6  17     4234.07     4009.45    283.73 o 
   7   6  17    11065.97    11326.51    527.06 o 
  -3   7  17     4943.16     5212.69    400.43 o 
  -2   7  17        1.79      175.04    108.39 o 
  -1   7  17     1036.71      931.30    292.48 o 
   0   7  17     3651.17     3532.84    528.43 o 
   1   7  17    13122.40    13417.57    629.00 o 
   2   7  17       25.71       81.79     62.36 o 
   3   7  17      907.13      856.39    148.33 o 
   4   7  17    11740.29    11530.84    769.82 o 
   5   7  17      129.28       99.15     79.91 o 
   6   7  17    12145.58    11770.88    522.53 o 
   7   7  17     3065.51     3265.54    347.82 o 
  -2   8  17     1070.82     1214.46    192.23 o 
  -1   8  17      299.05      505.68    129.29 o 
   0   8  17     1484.86     1739.76    220.07 o 
   1   8  17     6807.01     6894.24    456.38 o 
   2   8  17     2067.42     1968.99    235.91 o 
   3   8  17     5649.23     5891.38    391.94 o 
   4   8  17     4588.65     4155.82    441.43 o 
   5   8  17       32.75       -5.57     74.29 o 
   6   8  17    14670.19    14456.16    597.40 o 
  -1   9  17     4587.72     5012.55    387.33 o 
   0   9  17      278.04      279.60    110.24 o 
   1   9  17     1063.76     1093.12    176.92 o 
   2   9  17     1661.25     1461.11    199.75 o 
   3   9  17     7540.17     7326.45    617.31 o 
   4   9  17       22.05        3.89     71.90 o 
   5   9  17     1846.64     1662.69    279.34 o 
   0  10  17     2019.30     2171.92    463.16 o 
   1  10  17     1998.21     2136.31    352.85 o 
   2  10  17      236.76      388.63    128.36 o 
   3  10  17     7217.09     7323.65    626.16 o 
   4  10  17     1794.47     1682.62    285.69 o 
   0  -1  18      869.82      728.15    111.16 o 
   1  -1  18     1554.04     1503.66    286.78 o 
   2  -1  18       43.72      -76.88    119.07 o 
   3  -1  18     2774.07     3074.52    419.08 o 
   4  -1  18     1162.23      909.75    238.57 o 
  -1   0  18     2356.29     2195.62    235.32 o 
   0   0  18      283.68      243.58     85.90 o 
   1   0  18     7084.99     7041.53    707.02 o 
   2   0  18      986.67      882.58    116.67 o 
   3   0  18       85.38      -85.91    146.92 o 
   4   0  18     1717.86     1632.51    313.29 o 
   5   0  18     7055.47     7447.72    674.34 o 
  -1   1  18      923.71      699.21    136.56 o 
   0   1  18      523.73      593.97    122.81 o 
   1   1  18     7537.90     7326.87   1063.79 o 
   2   1  18     2374.78     2524.34    234.31 o 
   3   1  18     4044.42     4041.06    290.82 o 
   4   1  18       82.12      185.11     94.72 o 
   5   1  18     2749.76     2617.42    383.44 o 
   6   1  18     1493.81     1263.07    273.99 o 
  -2   2  18    12872.80    12138.27    607.58 o 
  -1   2  18      112.56       69.85     78.05 o 
   0   2  18     7002.59     6875.72    715.07 o 
   1   2  18     6704.77     7043.50    415.29 o 
   2   2  18       17.84       24.03     49.77 o 
   3   2  18     8500.51     7806.08    424.32 o 
   4   2  18     1591.48     1561.92    179.18 o 
   5   2  18       16.19       17.02     85.13 o 
   6   2  18      372.28      135.71    133.17 o 
  -2   3  18     5197.88     5576.31    538.48 o 
  -1   3  18       59.47       71.56     64.39 o 
   0   3  18    17972.40    17289.59    722.03 o 
   1   3  18      228.15      267.11    142.82 o 
   2   3  18     1994.45     1712.54    194.59 o 
   3   3  18     8484.09     8375.28    451.89 o 
   4   3  18      944.30      761.07    129.53 o 
   5   3  18     3542.79     3554.59    280.90 o 
   6   3  18        6.41       58.89     59.97 o 
   7   3  18     2078.78     1648.91    314.48 o 
  -2   4  18     1881.64     1891.67    231.57 o 
  -1   4  18      191.49      227.71     87.43 o 
   0   4  18    15819.93    15649.54    686.85 o 
   1   4  18        2.00      138.28    121.96 o 
   2   4  18     6834.89     7536.25    436.04 o 
   3   4  18     2366.46     2266.83    228.61 o 
   4   4  18      241.55      202.91     75.60 o 
   5   4  18     7464.91     6943.54    408.89 o 
   6   4  18     1262.53     1022.76    153.43 o 
   7   4  18      521.10      598.36    208.47 o 
  -2   5  18      367.61      178.22     78.35 o 
  -1   5  18     7436.94     7590.61    464.13 o 
   0   5  18     8028.55     8708.95    493.58 o 
   1   5  18      198.55      199.72     69.03 o 
   2   5  18    11550.47    10617.34    539.22 o 
   3   5  18       18.60      -28.64     77.08 o 
   4   5  18     1940.70     1667.81    200.78 o 
   5   5  18     5639.70     5265.94    359.67 o 
   6   5  18     1378.81     1334.52    257.08 o 
  -2   6  18       10.20      130.82    122.15 o 
  -1   6  18    12053.40    12721.46    630.78 o 
   0   6  18      828.10      598.39    128.11 o 
   1   6  18     3494.15     3457.64    300.27 o 
   2   6  18    16074.73    16192.26    780.82 o 
   3   6  18       46.06        2.42     63.35 o 
   4   6  18    10758.35     9898.57    519.00 o 
   5   6  18     2067.13     2492.94    343.37 o 
   6   6  18      248.86      238.72    127.31 o 
  -1   7  18    13557.93    15158.96    708.73 o 
   0   7  18       48.62      126.40    137.98 o 
   1   7  18     6868.70     7408.84    459.51 o 
   2   7  18     6140.61     6240.03    413.99 o 
   3   7  18       49.69       60.55    101.76 o 
   4   7  18    12371.32    11995.63    587.42 o 
   5   7  18      140.02      417.39    153.01 o 
   6   7  18     4884.99     4351.37    460.64 o 
  -1   8  18     6253.56     6400.02    627.82 o 
   0   8  18      193.95      178.35    112.26 o 
   1   8  18    15717.96    16003.76    726.13 o 
   2   8  18      636.82      624.78    139.59 o 
   3   8  18     1973.21     2084.93    234.27 o 
   4   8  18    10374.09     9753.59    734.26 o 
   5   8  18       72.60       96.49     97.94 o 
   0   9  18       98.01      177.12    106.83 o 
   1   9  18    10830.93    10633.37    584.56 o 
   2   9  18       30.10       34.10     82.20 o 
   3   9  18     8379.65     9105.10    526.68 o 
   4   9  18     3283.98     3741.69    437.84 o 
   2   0  19     2346.49     2710.83    284.37 o 
   1   1  19     1111.91     1244.58    206.98 o 
   2   1  19     4738.01     4489.08    323.44 o 
   3   1  19      772.17      742.95    150.87 o 
   4   1  19      106.21        3.63     87.77 o 
   0   2  19       78.69       76.08     68.51 o 
   1   2  19     1352.18     1239.70    173.81 o 
   2   2  19     8174.89     7659.36    437.40 o 
   3   2  19      312.04      385.93    133.51 o 
   4   2  19     2026.98     2191.20    353.55 o 
   5   2  19     4479.63     3933.96    482.36 o 
  -1   3  19     1536.59     1261.90    191.91 o 
   0   3  19     3847.71     3841.27    530.94 o 
   1   3  19       21.49       18.96     79.75 o 
   2   3  19     1768.96     1711.88    202.66 o 
   3   3  19     2051.06     2053.42    347.23 o 
   4   3  19     6524.67     5599.83    364.53 o 
   5   3  19      485.63      704.74    130.16 o 
  -1   4  19     1961.80     1886.51    227.67 o 
   0   4  19     7195.33     6930.48    447.53 o 
   1   4  19      907.09      994.66    223.55 o 
   2   4  19      208.88      180.53     80.58 o 
   3   4  19     1466.00     1431.93    261.06 o 
   4   4  19     8881.65     8213.10    461.15 o 
   5   4  19      565.10      434.49    109.90 o 
  -1   5  19      382.26      340.11    118.93 o 
   0   5  19     6851.58     6725.71    496.29 o 
   1   5  19     2641.42     2809.37    274.05 o 
   2   5  19     3062.57     3243.72    290.59 o 
   3   5  19       22.29       97.34     87.22 o 
   4   5  19     2080.65     1934.49    219.11 o 
   5   5  19     2750.55     2611.10    249.68 o 
   0   6  19     2593.43     2610.55    274.72 o 
   1   6  19       16.54      102.81    193.91 o 
   2   6  19     6890.03     7048.72    447.63 o 
   3   6  19      737.93      786.07    153.05 o 
   4   6  19      128.59      113.43     70.44 o 
   5   6  19      996.62     1074.09    166.27 o 
   0   7  19       46.70       39.54     75.42 o 
   1   7  19     3118.37     2804.75    285.25 o 
   2   7  19     7174.35     7750.93    479.99 o 
   3   7  19     1999.04     1961.25    239.04 o 
   4   7  19     5896.25     5509.72    394.69 o 
   2   8  19     3338.28     3429.83    318.63 o 
   3   8  19        9.51      -43.10     66.96 o 
                                                 
